# Supplementary material for: Selinexor inhibits growth of patient derived chordomas in vivo as a single agent and in combination with abemaciclib through diverse mechanisms
Source: Front Oncol. 2022 Aug 18;12:808021. doi: 10.3389/fonc.2022.808021 (PMC9434827; doi:10.3389/fonc.2022.808021)
Supplement: Supplementary file 1 [file DataSheet_1.xlsx]

## Sheet: Supp Table1
Supplementary Table 1. Significantly differentially expressed genes in CF466 model (selinexor vs vehicle control)
gene	name	baseMean	log2FoldChange	lfcSE	stat	pvalue	padj
ENSG00000113369	ARRDC3	3228.78	1.37754	0.0743852	18.5191	1.44968e-76	2.25686e-72
ENSG00000082898	XPO1	4279.54	1.30305	0.0831186	15.6769	2.17504e-55	1.69305e-51
ENSG00000129353	SLC44A2	2623.9	1.35307	0.0977725	13.8389	1.48371e-43	5.77459e-40
ENSG00000186472	PCLO	2452.7	1.71236	0.124172	13.7903	2.91746e-43	9.08379e-40
ENSG00000167703	SLC43A2	293.435	2.59378	0.204549	12.6805	7.58915e-37	1.96913e-33
ENSG00000198408	OGA	1867.17	0.649827	0.0520292	12.4897	8.5016e-36	1.89076e-32
ENSG00000187091	PLCD1	214.814	1.57489	0.129968	12.1175	8.52924e-34	1.65979e-30
ENSG00000197857	ZNF44	427.797	1.26768	0.107794	11.7602	6.26015e-32	1.08287e-28
ENSG00000164104	HMGB2	1222.43	1.04232	0.0891967	11.6856	1.50977e-31	2.35041e-28
ENSG00000125772	GPCPD1	843.795	1.10682	0.100008	11.0673	1.80797e-28	2.16511e-25
ENSG00000168003	SLC3A2	378.957	1.21843	0.111177	10.9593	5.99285e-28	6.66405e-25
ENSG00000125534	PPDPF	807.244	0.908723	0.0837575	10.8494	2.00637e-27	2.08234e-24
ENSG00000147454	SLC25A37	2271.69	-0.867411	0.0836142	-10.374	3.25688e-25	3.16895e-22
ENSG00000163235	TGFA	10008.9	-0.952775	0.0968696	-9.83565	7.90541e-23	6.8373e-20
ENSG00000169180	XPO6	552.385	0.656953	0.0679279	9.67133	3.99151e-22	3.27052e-19
ENSG00000125398	SOX9	1581.82	-0.789884	0.0831815	-9.49591	2.18306e-21	1.61837e-18
ENSG00000141510	TP53	384.757	1.02786	0.110972	9.26227	2.00124e-20	1.41615e-17
ENSG00000130529	TRPM4	228.433	1.52137	0.164784	9.23246	2.64478e-20	1.79017e-17
ENSG00000198551	ZNF627	177.736	1.19321	0.129711	9.19902	3.61213e-20	2.34307e-17
ENSG00000138764	CCNG2	1952.33	1.32296	0.146487	9.03121	1.6978e-19	1.05725e-16
ENSG00000115758	ODC1	934.283	0.900676	0.102601	8.77846	1.65729e-18	9.55583e-16
ENSG00000183054	RGPD6	512.169	-0.652931	0.0763081	-8.55651	1.16331e-17	6.46799e-15
ENSG00000116983	HPCAL4	666.619	-1.31604	0.157048	-8.37986	5.29893e-17	2.84461e-14
ENSG00000110492	MDK	138.544	2.18139	0.261653	8.33694	7.62353e-17	3.95611e-14
ENSG00000165244	ZNF367	313.053	0.920327	0.112564	8.17602	2.93379e-16	1.47333e-13
ENSG00000157168	NRG1	179.868	0.950642	0.119433	7.95965	1.72531e-15	8.39365e-13
ENSG00000136108	CKAP2	593.462	-0.798166	0.101928	-7.83068	4.85254e-15	2.28922e-12
ENSG00000167977	KCTD5	884.797	-0.712535	0.0914296	-7.79326	6.5303e-15	2.99011e-12
ENSG00000147394	ZNF185	205.312	1.51582	0.196749	7.70436	1.31499e-14	5.68658e-12
ENSG00000197044	ZNF441	275.593	0.9826	0.128711	7.63413	2.27349e-14	9.56587e-12
ENSG00000197647	ZNF433	101.438	1.27443	0.169126	7.53537	4.86941e-14	1.99492e-11
ENSG00000156804	FBXO32	228.338	0.969852	0.129447	7.49227	6.7694e-14	2.70221e-11
ENSG00000099194	SCD	3104.42	-1.10433	0.147534	-7.48528	7.13954e-14	2.77871e-11
ENSG00000162511	LAPTM5	198.104	-1.29666	0.17545	-7.39046	1.46316e-13	5.55574e-11
ENSG00000220205	VAMP2	563.727	0.654908	0.0894195	7.324	2.40678e-13	8.71367e-11
ENSG00000172059	KLF11	112.353	1.19156	0.165565	7.19692	6.1589e-13	2.17188e-10
ENSG00000198342	ZNF442	207.854	1.59254	0.221361	7.19431	6.27791e-13	2.17188e-10
ENSG00000168175	MAPK1IP1L	756.675	0.619003	0.0862846	7.17397	7.28547e-13	2.46566e-10
ENSG00000066279	ASPM	747.807	-0.739591	0.103148	-7.17018	7.49018e-13	2.481e-10
ENSG00000130449	ZSWIM6	759.76	-0.533326	0.0759073	-7.02603	2.125e-12	6.89209e-10
ENSG00000163053	SLC16A14	332.672	2.23085	0.317947	7.01642	2.27621e-12	7.23183e-10
ENSG00000188991	SLC15A5	354.859	0.623205	0.0892182	6.98517	2.84501e-12	8.85823e-10
ENSG00000187678	SPRY4	427.456	-1.4019	0.20105	-6.97289	3.10505e-12	9.47832e-10
ENSG00000184349	EFNA5	1907.78	-0.324198	0.0472455	-6.86197	6.79156e-12	2.03329e-09
ENSG00000101224	CDC25B	376.918	-0.709206	0.104808	-6.76673	1.31729e-11	3.86936e-09
ENSG00000130164	LDLR	212.696	-1.17031	0.175556	-6.66633	2.62271e-11	7.42371e-09
ENSG00000119862	LGALSL	2787.02	-0.753487	0.113179	-6.65751	2.78508e-11	7.74252e-09
ENSG00000092964	DPYSL2	6496.76	-0.472988	0.0715115	-6.61415	3.73692e-11	1.02064e-08
ENSG00000167470	MIDN	344.684	-0.781266	0.118556	-6.58986	4.40231e-11	1.18164e-08
ENSG00000247934	AC022364.1	149.977	0.763517	0.116502	6.55369	5.61338e-11	1.48117e-08
ENSG00000174238	PITPNA	1963.76	-0.472034	0.0727031	-6.49263	8.43499e-11	2.1886e-08
ENSG00000138778	CENPE	478.499	-0.823937	0.127042	-6.48555	8.84084e-11	2.2563e-08
ENSG00000185477	GPRIN3	1316.72	-0.670479	0.104375	-6.42377	1.32938e-10	3.33803e-08
ENSG00000157322	CLEC18A	1254.57	0.858389	0.134505	6.38184	1.74969e-10	4.32367e-08
ENSG00000110047	EHD1	347.18	-0.654732	0.102871	-6.36459	1.95818e-10	4.76328e-08
ENSG00000018189	RUFY3	728.595	-0.608427	0.0958342	-6.34875	2.17077e-10	5.19916e-08
ENSG00000214189	ZNF788P	221.958	0.802191	0.126635	6.33465	2.37878e-10	5.61103e-08
ENSG00000120885	CLU	6329.21	0.923008	0.145854	6.3283	2.47883e-10	5.75977e-08
ENSG00000083896	YTHDC1	1266.01	0.369144	0.0583679	6.32443	2.54163e-10	5.81883e-08
ENSG00000143367	TUFT1	389.467	0.596568	0.0945841	6.30728	2.83984e-10	6.40733e-08
ENSG00000197124	ZNF682	109.84	1.10945	0.176673	6.27971	3.39212e-10	7.54406e-08
ENSG00000172667	ZMAT3	1838.41	-0.429347	0.0684605	-6.27146	3.57678e-10	7.84272e-08
ENSG00000087087	SRRT	493.686	0.43182	0.0697858	6.18779	6.10136e-10	1.30118e-07
ENSG00000165029	ABCA1	440.247	0.603928	0.0982057	6.14962	7.7669e-10	1.6122e-07
ENSG00000134107	BHLHE40	1519.45	-0.836514	0.136245	-6.13977	8.26406e-10	1.69283e-07
ENSG00000084774	CAD	424.522	0.447717	0.073209	6.1156	9.61941e-10	1.94487e-07
ENSG00000111412	C12orf49	1810.44	-0.897734	0.146854	-6.11311	9.771e-10	1.95019e-07
ENSG00000105339	DENND3	1212.79	-0.432735	0.0710449	-6.091	1.12206e-09	2.21117e-07
ENSG00000119912	IDE	369.477	-0.514376	0.0845579	-6.08312	1.17867e-09	2.29369e-07
ENSG00000115464	USP34	2145.7	-0.454179	0.0747467	-6.07623	1.23038e-09	2.36475e-07
ENSG00000115556	PLCD4	194.296	0.809407	0.133569	6.05985	1.36249e-09	2.58673e-07
ENSG00000143476	DTL	305.515	0.586978	0.0974189	6.02529	1.68802e-09	3.16616e-07
ENSG00000076356	PLXNA2	1835.33	-0.833184	0.138401	-6.0201	1.74314e-09	3.23063e-07
ENSG00000164611	PTTG1	249.404	-0.800294	0.133809	-5.98085	2.21979e-09	4.06562e-07
ENSG00000124831	LRRFIP1	3922.92	-0.315372	0.0529456	-5.95653	2.57653e-09	4.66412e-07
ENSG00000166925	TSC22D4	477.445	0.550859	0.0930425	5.92051	3.20947e-09	5.74311e-07
ENSG00000087074	PPP1R15A	359.523	0.715388	0.121371	5.89422	3.76462e-09	6.65995e-07
ENSG00000140839	CLEC18B	663.825	0.855813	0.14538	5.88673	3.9391e-09	6.89033e-07
ENSG00000107537	PHYH	117.709	0.767229	0.130791	5.86605	4.46294e-09	7.71989e-07
ENSG00000196743	GM2A	836.042	-0.620991	0.106223	-5.84609	5.03252e-09	8.60949e-07
ENSG00000224606	TGFA-IT1	83.7091	-1.1106	0.190423	-5.83229	5.46724e-09	9.25153e-07
ENSG00000085063	CD59	808.565	0.4147	0.0714513	5.80395	6.47714e-09	1.08426e-06
ENSG00000139289	PHLDA1	497.217	-0.671355	0.116046	-5.78526	7.24016e-09	1.19909e-06
ENSG00000134057	CCNB1	202.429	-0.99711	0.172535	-5.77918	7.50642e-09	1.2301e-06
ENSG00000204434	POTEKP	323.255	-0.574152	0.0995552	-5.76717	8.0614e-09	1.29381e-06
ENSG00000125520	SLC2A4RG	299.275	0.873429	0.151448	5.7672	8.05987e-09	1.29381e-06
ENSG00000109475	RPL34	1176.83	0.614332	0.106738	5.75554	8.63651e-09	1.37197e-06
ENSG00000074695	LMAN1	860.184	-0.572941	0.0998976	-5.73528	9.73498e-09	1.53085e-06
ENSG00000114790	ARHGEF26	553.378	-0.512489	0.0893881	-5.7333	9.84937e-09	1.53335e-06
ENSG00000165124	SVEP1	597	-1.35464	0.237532	-5.70296	1.17747e-08	1.81494e-06
ENSG00000087586	AURKA	106.911	-1.11998	0.196595	-5.6969	1.22002e-08	1.86209e-06
ENSG00000166881	NEMP1	727.366	0.479849	0.0844633	5.68116	1.33786e-08	2.00267e-06
ENSG00000111728	ST8SIA1	434.593	0.922161	0.163485	5.64064	1.69422e-08	2.48827e-06
ENSG00000082512	TRAF5	601.598	-0.719627	0.127573	-5.64088	1.69181e-08	2.48827e-06
ENSG00000189057	FAM111B	215.403	0.785611	0.139489	5.63205	1.78082e-08	2.59101e-06
ENSG00000006634	DBF4	107.024	-0.832947	0.148099	-5.62428	1.86288e-08	2.6853e-06
ENSG00000276043	UHRF1	101.502	1.0776	0.193398	5.57193	2.5193e-08	3.59821e-06
ENSG00000181220	ZNF746	246.673	-0.497697	0.0893816	-5.56823	2.57336e-08	3.64201e-06
ENSG00000135535	CD164	5539.12	0.392828	0.0707274	5.55411	2.79032e-08	3.91349e-06
ENSG00000131018	SYNE1	2326.22	0.512526	0.0923189	5.55169	2.82916e-08	3.93253e-06
ENSG00000131747	TOP2A	1198.12	-0.694541	0.12604	-5.51049	3.57834e-08	4.92987e-06
ENSG00000139354	GAS2L3	218.206	-0.608874	0.110997	-5.48552	4.12251e-08	5.62975e-06
ENSG00000170540	ARL6IP1	579.745	-0.790991	0.145637	-5.43127	5.59548e-08	7.50953e-06
ENSG00000112984	KIF20A	149.241	-0.944193	0.17441	-5.41365	6.1752e-08	8.21671e-06
ENSG00000002587	HS3ST1	327.959	0.869345	0.160736	5.40852	6.3546e-08	8.38377e-06
ENSG00000138078	PREPL	1908.51	0.690411	0.127699	5.40656	6.42477e-08	8.40511e-06
ENSG00000279901	AC092117.2	101.926	-1.08492	0.202121	-5.36767	7.97599e-08	1.03475e-05
ENSG00000121621	KIF18A	57.3399	-1.15561	0.215646	-5.35882	8.37659e-08	1.07774e-05
ENSG00000007384	RHBDF1	484.698	0.428962	0.0802258	5.34694	8.94543e-08	1.12308e-05
ENSG00000164761	TNFRSF11B	101.668	0.834148	0.155946	5.34896	8.84587e-08	1.12308e-05
ENSG00000077232	DNAJC10	542.246	-0.509249	0.09533	-5.34196	9.19452e-08	1.14512e-05
ENSG00000182481	KPNA2	343.744	-1.04507	0.196079	-5.32981	9.83173e-08	1.20407e-05
ENSG00000111602	TIMELESS	233.513	0.679953	0.127606	5.32855	9.89982e-08	1.20407e-05
ENSG00000197603	CPLANE1	2102.55	0.29458	0.0555237	5.30547	1.1238e-07	1.35623e-05
ENSG00000168724	DNAJC21	752.715	-0.332904	0.0627799	-5.30271	1.14096e-07	1.36634e-05
ENSG00000143815	LBR	129.333	-0.613188	0.11596	-5.28791	1.23724e-07	1.47033e-05
ENSG00000197965	MPZL1	588.081	-0.448211	0.0850081	-5.27257	1.34525e-07	1.57465e-05
ENSG00000159216	RUNX1	669.426	-0.401189	0.0761881	-5.26577	1.39605e-07	1.62191e-05
ENSG00000243970	PPIEL	496.427	-1.11724	0.213003	-5.24516	1.56143e-07	1.77951e-05
ENSG00000144136	SLC20A1	583.424	-0.78348	0.149387	-5.24463	1.56599e-07	1.77951e-05
ENSG00000197217	ENTPD4	427.51	-0.406171	0.0776907	-5.22806	1.71301e-07	1.93247e-05
ENSG00000198668	CALM1	8684.21	-0.537073	0.102807	-5.22411	1.74995e-07	1.95995e-05
ENSG00000114735	HEMK1	375.667	0.604917	0.116351	5.19909	2.00266e-07	2.21116e-05
ENSG00000074416	MGLL	1591.87	0.387852	0.0745989	5.19916	2.00187e-07	2.21116e-05
ENSG00000164292	RHOBTB3	3014.62	0.290547	0.056107	5.17843	2.23759e-07	2.45315e-05
ENSG00000180354	MTURN	947.852	0.634261	0.122531	5.17634	2.26275e-07	2.46339e-05
ENSG00000008988	RPS20	1176.63	0.458993	0.088722	5.17338	2.29896e-07	2.48543e-05
ENSG00000156535	CD109	13944.8	0.559869	0.10874	5.14872	2.62271e-07	2.79659e-05
ENSG00000104738	MCM4	404.482	0.74581	0.145407	5.12911	2.91115e-07	3.08305e-05
ENSG00000114859	CLCN2	66.5108	0.921799	0.180044	5.11985	3.0578e-07	3.21647e-05
ENSG00000125089	SH3TC1	130.419	1.14438	0.224003	5.10878	3.24246e-07	3.38782e-05
ENSG00000164211	STARD4	415.087	-0.76962	0.151311	-5.08636	3.65005e-07	3.76318e-05
ENSG00000115129	TP53I3	159.005	-0.989911	0.195754	-5.05692	4.26079e-07	4.36395e-05
ENSG00000117724	CENPF	1143.35	-0.68988	0.136786	-5.04348	4.57134e-07	4.63636e-05
ENSG00000130158	DOCK6	278.881	0.590699	0.117165	5.04162	4.61611e-07	4.63636e-05
ENSG00000198830	HMGN2	772.99	0.364867	0.0723639	5.04211	4.60417e-07	4.63636e-05
ENSG00000068878	PSME4	1142.91	-0.319693	0.0637462	-5.01509	5.30098e-07	5.29011e-05
ENSG00000237440	ZNF737	167.352	0.710618	0.14229	4.99415	5.90952e-07	5.82275e-05
ENSG00000139323	POC1B	455.477	-0.506566	0.10187	-4.97269	6.60286e-07	6.41174e-05
ENSG00000175063	UBE2C	94.525	-0.808049	0.162524	-4.97188	6.63084e-07	6.41174e-05
ENSG00000130518	IQCN	32.2043	1.52048	0.307094	4.95119	7.37625e-07	7.045e-05
ENSG00000090006	LTBP4	287.391	0.863318	0.174325	4.95236	7.33187e-07	7.045e-05
ENSG00000214425	LRRC37A4P	700.362	0.54433	0.110026	4.94727	7.52617e-07	7.10105e-05
ENSG00000197822	OCLN	317.155	0.515979	0.10429	4.94757	7.51467e-07	7.10105e-05
ENSG00000146540	C7orf50	271.857	0.723066	0.146348	4.94074	7.78281e-07	7.29896e-05
ENSG00000070808	CAMK2A	108.278	-1.94569	0.393915	-4.93936	7.83803e-07	7.30673e-05
ENSG00000126787	DLGAP5	95.0345	-0.948468	0.192902	-4.91684	8.79504e-07	8.14523e-05
ENSG00000162817	C1orf115	227.592	0.537732	0.109897	4.89306	9.92816e-07	9.03869e-05
ENSG00000142188	TMEM50B	171.522	-0.53317	0.109038	-4.88977	1.00951e-06	9.13727e-05
ENSG00000146830	GIGYF1	773.059	0.363334	0.0744201	4.8822	1.04909e-06	9.44057e-05
ENSG00000075426	FOSL2	1062.39	0.871272	0.178887	4.87051	1.1131e-06	9.95907e-05
ENSG00000154429	CCSAP	85.6037	-0.97369	0.20063	-4.85316	1.21512e-06	0.000106875
ENSG00000119669	IRF2BPL	190.53	-0.771664	0.159002	-4.85316	1.21508e-06	0.000106875
ENSG00000117461	PIK3R3	477.648	-0.40998	0.0844753	-4.85325	1.21453e-06	0.000106875
ENSG00000196850	PPTC7	158.388	-0.637258	0.131668	-4.8399	1.29902e-06	0.000112351
ENSG00000074935	TUBE1	156.072	-0.61491	0.127158	-4.8358	1.32614e-06	0.000114062
ENSG00000170871	KIAA0232	1192.66	-0.425335	0.0881029	-4.82771	1.38113e-06	0.000118139
ENSG00000119778	ATAD2B	500.941	-0.359686	0.0745576	-4.82427	1.4052e-06	0.000119542
ENSG00000214357	NEURL1B	131.641	-0.714606	0.148537	-4.81097	1.50198e-06	0.000127081
ENSG00000123384	LRP1	8847.22	0.426914	0.08929	4.78121	1.74245e-06	0.000146629
ENSG00000166508	MCM7	402.617	0.498966	0.104611	4.76975	1.84452e-06	0.000154385
ENSG00000128944	KNSTRN	107.127	-0.64372	0.135156	-4.76279	1.90933e-06	0.000158955
ENSG00000196914	ARHGEF12	1925.93	-0.263031	0.0552608	-4.75981	1.93772e-06	0.00016046
ENSG00000118193	KIF14	209.614	-0.660069	0.139273	-4.73938	2.14377e-06	0.000175653
ENSG00000100523	DDHD1	201.163	-0.787835	0.166614	-4.72851	2.26178e-06	0.000184353
ENSG00000131437	KIF3A	244.198	-0.495	0.10526	-4.70264	2.56819e-06	0.000206091
ENSG00000158092	NCK1	151.95	-0.555842	0.118881	-4.67561	2.93079e-06	0.000232789
ENSG00000115902	SLC1A4	248.727	0.547579	0.11709	4.67656	2.91731e-06	0.000232789
ENSG00000161813	LARP4	1186.48	-0.353279	0.0758155	-4.65972	3.16638e-06	0.000250225
ENSG00000231918	AC007402.1	108.78	1.05047	0.225873	4.65072	3.30774e-06	0.000258768
ENSG00000136379	ABHD17C	128.693	-0.664186	0.142977	-4.6454	3.39411e-06	0.000264197
ENSG00000057252	SOAT1	302.745	-0.458497	0.0988735	-4.63721	3.5315e-06	0.000273524
ENSG00000139618	BRCA2	460.029	0.509041	0.109857	4.63369	3.5921e-06	0.000275477
ENSG00000134824	FADS2	288.399	-0.828744	0.178816	-4.63461	3.57612e-06	0.000275477
ENSG00000185950	IRS2	188.158	0.916438	0.198144	4.62511	3.74399e-06	0.000285718
ENSG00000162702	ZNF281	240.669	-0.552807	0.119911	-4.61013	4.02423e-06	0.000305606
ENSG00000163739	CXCL1	2146.88	-0.807452	0.175282	-4.6066	4.09311e-06	0.000309328
ENSG00000020577	SAMD4A	883.89	0.446325	0.0969303	4.6046	4.13257e-06	0.000310801
ENSG00000167772	ANGPTL4	1005.88	-1.06666	0.231761	-4.6024	4.17647e-06	0.000312592
ENSG00000092853	CLSPN	129.124	0.746604	0.162442	4.59612	4.30428e-06	0.000320617
ENSG00000165617	DACT1	85.2956	0.892908	0.194673	4.5867	4.50304e-06	0.000333825
ENSG00000166912	MTMR10	255.005	-0.439257	0.0958384	-4.58331	4.57668e-06	0.000337677
ENSG00000197121	PGAP1	345.693	-0.393624	0.0862009	-4.56636	4.96276e-06	0.000364435
ENSG00000135862	LAMC1	923.568	-0.420857	0.0922508	-4.56209	5.06467e-06	0.000370173
ENSG00000197563	PIGN	439.76	-0.472402	0.104017	-4.5416	5.58298e-06	0.00040426
ENSG00000167578	RAB4B	42.6925	-1.03555	0.227983	-4.54223	5.5663e-06	0.00040426
ENSG00000071082	RPL31	680.339	0.437788	0.0966217	4.53095	5.87199e-06	0.000421268
ENSG00000145860	RNF145	379.53	-0.567335	0.125269	-4.52893	5.92827e-06	0.000423354
ENSG00000078043	PIAS2	468.141	-0.612412	0.1353	-4.52634	6.00132e-06	0.000426615
ENSG00000054654	SYNE2	1528.22	0.463044	0.10242	4.52101	6.15441e-06	0.000435508
ENSG00000082781	ITGB5	1980.97	-0.315021	0.0697703	-4.51512	6.32818e-06	0.000444005
ENSG00000135002	RFK	76.5642	-0.750484	0.16622	-4.51501	6.33152e-06	0.000444005
ENSG00000134109	EDEM1	927.293	-0.429653	0.0952249	-4.51198	6.42248e-06	0.000448364
ENSG00000277152	AC110048.2	242.319	0.958267	0.212954	4.49988	6.79924e-06	0.000470447
ENSG00000113161	HMGCR	541.299	-0.838838	0.186411	-4.49993	6.79743e-06	0.000470447
ENSG00000154175	ABI3BP	4372.23	0.479575	0.107009	4.48163	7.40767e-06	0.000509144
ENSG00000276791	AC092117.1	49.0388	0.882978	0.197088	4.48012	7.45999e-06	0.000509144
ENSG00000196604	POTEF	643.127	-0.457391	0.102094	-4.4801	7.46069e-06	0.000509144
ENSG00000138760	SCARB2	3110.25	-0.439972	0.0982236	-4.47929	7.48933e-06	0.000509144
ENSG00000112972	HMGCS1	347.447	-0.668064	0.149382	-4.47217	7.74292e-06	0.000524094
ENSG00000168610	STAT3	1194.05	0.270541	0.0606085	4.46374	8.05403e-06	0.000542793
ENSG00000086061	DNAJA1	960.866	0.418428	0.0937854	4.46155	8.13685e-06	0.000546011
ENSG00000170581	STAT2	748.634	0.259571	0.0582397	4.45695	8.31353e-06	0.000553098
ENSG00000196705	ZNF431	281.805	0.532742	0.119519	4.45737	8.2972e-06	0.000553098
ENSG00000094804	CDC6	192.512	0.766972	0.172141	4.45549	8.37016e-06	0.000554497
ENSG00000075223	SEMA3C	1777.56	0.524235	0.117768	4.45143	8.53018e-06	0.000562703
ENSG00000122641	INHBA	106.451	0.993212	0.224172	4.43057	9.39834e-06	0.000614762
ENSG00000113448	PDE4D	1897.82	-0.469911	0.10617	-4.42603	9.59832e-06	0.000623306
ENSG00000198586	TLK1	775.207	-0.361454	0.0816701	-4.42579	9.60903e-06	0.000623306
ENSG00000153922	CHD1	374.693	-0.474627	0.107593	-4.41132	1.02741e-05	0.000663681
ENSG00000128283	CDC42EP1	47.8744	1.20733	0.273884	4.40816	1.0425e-05	0.000670648
ENSG00000177406	NINJ2-AS1	30.4847	1.48574	0.33779	4.39841	1.09045e-05	0.000698603
ENSG00000118257	NRP2	1394.29	-0.808512	0.183963	-4.39497	1.10786e-05	0.000706848
ENSG00000205581	HMGN1	702.222	0.457671	0.104366	4.38523	1.15861e-05	0.000735098
ENSG00000197535	MYO5A	398.177	-0.429654	0.09799	-4.38468	1.16158e-05	0.000735098
ENSG00000101665	SMAD7	143.144	-1.07643	0.245556	-4.38363	1.1672e-05	0.000735664
ENSG00000189079	ARID2	905.826	-0.365126	0.0835184	-4.37181	1.23223e-05	0.000770413
ENSG00000204991	SPIRE2	129.612	0.600653	0.137424	4.37081	1.23786e-05	0.000770838
ENSG00000153044	CENPH	120.385	0.545861	0.125001	4.36686	1.26048e-05	0.000781801
ENSG00000163945	UVSSA	1376.22	0.288591	0.0661255	4.3643	1.27532e-05	0.000787867
ENSG00000172244	C5orf34	84.226	0.777666	0.178418	4.35868	1.30847e-05	0.000801978
ENSG00000175782	SLC35E3	648.585	0.361647	0.082968	4.35887	1.30736e-05	0.000801978
ENSG00000114331	ACAP2	777.716	-0.260534	0.059788	-4.35763	1.31477e-05	0.000802678
ENSG00000114315	HES1	356.399	-1.45431	0.333813	-4.35665	1.32066e-05	0.000803125
ENSG00000164440	TXLNB	43.504	1.04047	0.239369	4.3467	1.38201e-05	0.000837166
ENSG00000090863	GLG1	2267.9	-0.158862	0.0365569	-4.3456	1.38894e-05	0.000838103
ENSG00000163686	ABHD6	73.3945	-0.686605	0.158491	-4.33215	1.47662e-05	0.000887571
ENSG00000185621	LMLN	125.622	-0.582989	0.134852	-4.32318	1.53797e-05	0.00091386
ENSG00000173334	TRIB1	96.9419	-0.762626	0.176475	-4.32145	1.5501e-05	0.000917568
ENSG00000204876	AC021218.1	78.9041	-1.14743	0.266107	-4.3119	1.61857e-05	0.000950867
ENSG00000150093	ITGB1	3239.41	-0.250203	0.0581016	-4.30629	1.66012e-05	0.00096955
ENSG00000166398	KIAA0355	500.502	0.432537	0.100451	4.30593	1.66283e-05	0.00096955
ENSG00000268362	AC092279.2	185.701	-0.677016	0.157504	-4.2984	1.72035e-05	0.000995421
ENSG00000083099	LYRM2	195.87	-0.432203	0.100568	-4.29762	1.72639e-05	0.000995421
ENSG00000186469	GNG2	88.5786	1.13751	0.264925	4.29372	1.75707e-05	0.00100938
ENSG00000129292	PHF20L1	552.285	-0.321939	0.0750726	-4.28837	1.79992e-05	0.00103019
ENSG00000169213	RAB3B	9508.52	-0.479766	0.112137	-4.27838	1.88255e-05	0.00107353
ENSG00000168297	PXK	405.928	-0.537979	0.125847	-4.27487	1.91253e-05	0.00108662
ENSG00000166479	TMX3	539.768	-0.498816	0.116708	-4.27406	1.91944e-05	0.00108662
ENSG00000108107	RPL28	560.9	0.409922	0.0961369	4.26394	2.0085e-05	0.00113291
ENSG00000204388	HSPA1B	250.199	0.976986	0.229182	4.26293	2.01765e-05	0.00113396
ENSG00000111605	CPSF6	1548.31	-0.284375	0.0667645	-4.25938	2.04998e-05	0.00114799
ENSG00000166851	PLK1	111.763	-0.744408	0.175435	-4.2432	2.20353e-05	0.00122516
ENSG00000156802	ATAD2	408.868	0.478345	0.112818	4.23996	2.23561e-05	0.00123373
ENSG00000163882	POLR2H	203.848	0.647646	0.152786	4.23892	2.24602e-05	0.00123373
ENSG00000003989	SLC7A2	710.813	-0.538796	0.127121	-4.23846	2.25063e-05	0.00123373
ENSG00000031081	ARHGAP31	1234.42	-0.347888	0.0821502	-4.23478	2.2878e-05	0.0012497
ENSG00000084733	RAB10	1021.9	-0.316814	0.0749112	-4.2292	2.34528e-05	0.00127662
ENSG00000113300	CNOT6	467.404	-0.336223	0.0795387	-4.22716	2.36656e-05	0.00127926
ENSG00000163535	SGO2	103.354	-0.678435	0.160477	-4.22761	2.36189e-05	0.00127926
ENSG00000072571	HMMR	137.88	-0.714995	0.169291	-4.22348	2.40562e-05	0.00129587
ENSG00000173588	CEP83	88.6627	-0.766874	0.181962	-4.21448	2.50358e-05	0.00133937
ENSG00000139734	DIAPH3	257.339	0.543837	0.129152	4.21083	2.5443e-05	0.00135649
ENSG00000174231	PRPF8	9211.09	0.145023	0.0344699	4.20726	2.58491e-05	0.00137344
ENSG00000151748	SAV1	348.465	0.322444	0.0766854	4.20476	2.61356e-05	0.00138394
ENSG00000168056	LTBP3	1529.2	-0.269012	0.0640252	-4.20166	2.64964e-05	0.00139829
ENSG00000076003	MCM6	334.331	0.384805	0.0916171	4.20015	2.66743e-05	0.00140292
ENSG00000141380	SS18	718.953	-0.469421	0.111833	-4.19751	2.69862e-05	0.00141455
ENSG00000197256	KANK2	541.768	0.464198	0.110726	4.19231	2.76124e-05	0.00144251
ENSG00000123104	ITPR2	3538.88	-0.359653	0.0859176	-4.18602	2.83885e-05	0.0014781
ENSG00000101546	RBFA	159.556	-0.549914	0.131441	-4.18372	2.86775e-05	0.00148817
ENSG00000106086	PLEKHA8	305.462	-0.563939	0.135067	-4.17525	2.97654e-05	0.00153949
ENSG00000130522	JUND	199.232	0.787799	0.188744	4.1739	2.99426e-05	0.00154353
ENSG00000142945	KIF2C	72.899	-0.751109	0.180167	-4.16895	3.06005e-05	0.00157224
ENSG00000197008	ZNF138	187.688	0.525944	0.126612	4.15396	3.26765e-05	0.00166789
ENSG00000239218	RPS20P22	68.6553	-1.03181	0.248699	-4.14884	3.34158e-05	0.00170005
ENSG00000115163	CENPA	52.4801	-1.12129	0.270441	-4.14615	3.38115e-05	0.00170902
ENSG00000117650	NEK2	90.1277	-0.882789	0.212892	-4.14666	3.37363e-05	0.00170902
ENSG00000170485	NPAS2	420.571	0.438307	0.105867	4.14017	3.47052e-05	0.00174006
ENSG00000173218	VANGL1	402.268	-0.456921	0.110357	-4.14039	3.46709e-05	0.00174006
ENSG00000117707	PROX1	380.066	-0.821689	0.198555	-4.13834	3.49833e-05	0.00174558
ENSG00000151233	GXYLT1	550.158	-0.313256	0.0757377	-4.13606	3.53319e-05	0.00175734
ENSG00000164318	EGFLAM	345.891	-0.837018	0.202497	-4.13349	3.57297e-05	0.00177146
ENSG00000144815	NXPE3	101.039	-0.733264	0.177859	-4.12272	3.74428e-05	0.00185051
ENSG00000136153	LMO7	679.165	-0.510711	0.124183	-4.11258	3.91262e-05	0.0019215
ENSG00000188868	ZNF563	126.003	1.02083	0.248999	4.09975	4.13597e-05	0.00202481
ENSG00000250366	TUNAR	870.753	-0.635495	0.155051	-4.09862	4.15625e-05	0.00202835
ENSG00000181751	C5orf30	166.312	-0.678541	0.165868	-4.09086	4.2977e-05	0.00208301
ENSG00000111581	NUP107	651.141	0.271422	0.0664001	4.08768	4.35702e-05	0.00209352
ENSG00000115020	PIKFYVE	589.47	-0.319877	0.0782534	-4.0877	4.35662e-05	0.00209352
ENSG00000129195	PIMREG	40.9083	-1.04218	0.255451	-4.07974	4.50865e-05	0.00215971
ENSG00000168172	HOOK3	1089.59	-0.271431	0.0666805	-4.07061	4.68893e-05	0.00223918
ENSG00000151466	SCLT1	241.093	-0.633013	0.155779	-4.06354	4.83342e-05	0.00230112
ENSG00000175215	CTDSP2	1876.93	0.209279	0.0515665	4.05842	4.9406e-05	0.00234498
ENSG00000149548	CCDC15	149.652	0.604097	0.149447	4.04223	5.29457e-05	0.00250534
ENSG00000071894	CPSF1	255.418	0.38393	0.095022	4.04043	5.33538e-05	0.0025094
ENSG00000074410	CA12	10226.2	-0.320592	0.0796077	-4.02714	5.64584e-05	0.00263947
ENSG00000157680	DGKI	1273.69	0.47662	0.118342	4.02747	5.63799e-05	0.00263947
ENSG00000280042	AC022336.4	84.1128	-0.705579	0.175379	-4.02316	5.7423e-05	0.00267653
ENSG00000101412	E2F1	113.069	0.838427	0.208495	4.02134	5.78686e-05	0.00268925
ENSG00000169629	RGPD8	316.814	-0.407937	0.101515	-4.01848	5.85746e-05	0.00271396
ENSG00000178035	IMPDH2	336.526	0.419973	0.104547	4.01708	5.89228e-05	0.00272199
ENSG00000112118	MCM3	230.928	0.467745	0.116573	4.01246	6.00891e-05	0.00276652
ENSG00000145990	GFOD1	250.818	-0.496083	0.123725	-4.00954	6.08366e-05	0.0027856
ENSG00000121068	TBX2	95.9094	0.60081	0.14998	4.00595	6.17696e-05	0.00282002
ENSG00000173692	PSMD1	848.911	-0.317558	0.0793769	-4.00063	6.31728e-05	0.00285894
ENSG00000135451	TROAP	143.177	-0.627174	0.156758	-4.0009	6.31007e-05	0.00285894
ENSG00000165671	NSD1	1249.88	-0.23169	0.0579791	-3.9961	6.43942e-05	0.00290577
ENSG00000099219	ERMP1	341.175	-0.839765	0.210189	-3.99529	6.46139e-05	0.00290725
ENSG00000170921	TANC2	409.859	0.428341	0.10723	3.99458	6.48081e-05	0.00290759
ENSG00000153207	AHCTF1	481.786	-0.329506	0.0825234	-3.99288	6.52764e-05	0.00291422
ENSG00000167658	EEF2	4921.99	0.480389	0.120317	3.99268	6.53303e-05	0.00291422
ENSG00000116455	WDR77	49.7002	-0.797023	0.199722	-3.99066	6.58905e-05	0.00292246
ENSG00000088325	TPX2	479.191	-0.484667	0.121496	-3.98916	6.63072e-05	0.00292827
ENSG00000197016	ZNF470	137.726	-0.570519	0.143029	-3.98884	6.63978e-05	0.00292827
ENSG00000135457	TFCP2	296.842	-0.322372	0.0808784	-3.98589	6.72284e-05	0.00295653
ENSG00000115963	RND3	831.749	0.506698	0.12725	3.98192	6.83608e-05	0.00298944
ENSG00000078237	TIGAR	122.764	-1.10559	0.277607	-3.98257	6.81743e-05	0.00298944
ENSG00000065559	MAP2K4	185.942	-0.398426	0.100095	-3.98049	6.87736e-05	0.00299461
ENSG00000171848	RRM2	135.136	0.676512	0.16997	3.98018	6.88638e-05	0.00299461
ENSG00000090013	BLVRB	65.5488	0.782948	0.196798	3.97844	6.93682e-05	0.00300814
ENSG00000079335	CDC14A	114.275	-0.53743	0.135179	-3.9757	7.0172e-05	0.00303433
ENSG00000133835	HSD17B4	445.905	-0.310008	0.0779882	-3.97506	7.03619e-05	0.00303433
ENSG00000147604	RPL7	1088.26	0.458707	0.115477	3.97227	7.11913e-05	0.00306162
ENSG00000012822	CALCOCO1	1028.55	0.41858	0.105431	3.97019	7.18149e-05	0.00307194
ENSG00000187240	DYNC2H1	747.499	-0.569665	0.143531	-3.96893	7.21968e-05	0.00307194
ENSG00000129646	QRICH2	123.857	0.566556	0.142734	3.96933	7.20756e-05	0.00307194
ENSG00000162645	GBP2	15.6944	1.54867	0.390837	3.96244	7.41862e-05	0.00314695
ENSG00000132274	TRIM22	475.059	0.778662	0.196693	3.95877	7.53372e-05	0.00317845
ENSG00000164078	MST1R	142.75	0.56764	0.143474	3.95641	7.60841e-05	0.00319266
ENSG00000278189	RNA5-8SN1	1259.72	0.567627	0.143452	3.95692	7.59222e-05	0.00319266
ENSG00000198898	CAPZA2	1110.7	-0.245668	0.0621861	-3.95053	7.79768e-05	0.00325112
ENSG00000008394	MGST1	604.269	-0.355307	0.0899479	-3.95015	7.81038e-05	0.00325112
ENSG00000103876	FAH	84.9371	-0.599789	0.151866	-3.94945	7.83313e-05	0.0032519
ENSG00000090621	PABPC4	1451.44	-0.812273	0.205895	-3.94508	7.97735e-05	0.00329964
ENSG00000104549	SQLE	282.229	-0.677574	0.171769	-3.94468	7.99051e-05	0.00329964
ENSG00000099308	MAST3	94.3811	0.630072	0.159812	3.94257	8.06119e-05	0.00332002
ENSG00000272636	DOC2B	6990.41	-0.564524	0.143278	-3.94007	8.14583e-05	0.00334602
ENSG00000120875	DUSP4	1441.75	-0.819251	0.208324	-3.93257	8.40413e-05	0.00344304
ENSG00000015153	YAF2	375.962	-0.361893	0.0921731	-3.92623	8.6286e-05	0.00352572
ENSG00000049759	NEDD4L	641.367	-0.405233	0.10325	-3.92477	8.68137e-05	0.003538
ENSG00000105974	CAV1	2631.52	0.365392	0.093483	3.90865	9.28141e-05	0.00376284
ENSG00000114648	KLHL18	178.115	-0.54704	0.140206	-3.90169	9.55249e-05	0.00386268
ENSG00000135317	SNX14	308.672	-0.384538	0.0986229	-3.89908	9.65599e-05	0.00389441
ENSG00000030582	GRN	531.449	0.339587	0.087125	3.89769	9.71129e-05	0.0039066
ENSG00000174705	SH3PXD2B	345.973	0.451822	0.115979	3.89572	9.7907e-05	0.00392839
ENSG00000118496	FBXO30	325.454	-0.485423	0.124863	-3.88763	0.000101227	0.00405115
ENSG00000184445	KNTC1	363.897	0.427149	0.109999	3.8832	0.000103092	0.00409424
ENSG00000114698	PLSCR4	419.429	0.375654	0.0967182	3.884	0.00010275	0.00409424
ENSG00000198373	WWP2	6571.06	0.46877	0.120808	3.8803	0.000104326	0.0041327
ENSG00000111907	TPD52L1	574.355	-0.75102	0.19407	-3.86984	0.000108906	0.00430316
ENSG00000163785	RYK	342.956	-0.357913	0.0925173	-3.86861	0.000109457	0.00431399
ENSG00000132478	UNK	328.696	0.392667	0.10154	3.8671	0.000110137	0.00432983
ENSG00000151458	ANKRD50	2087.83	0.530688	0.137479	3.86015	0.00011332	0.00443256
ENSG00000170340	B3GNT2	275.344	-0.691705	0.179544	-3.85257	0.000116885	0.00453782
ENSG00000164366	CCDC127	333.179	0.325438	0.084504	3.85116	0.00011756	0.00454581
ENSG00000188219	POTEE	456.419	-0.435863	0.113184	-3.85092	0.000117675	0.00454581
ENSG00000068796	KIF2A	654.095	-0.456489	0.118772	-3.84342	0.000121334	0.00467556
ENSG00000224017	LINC01449	38.1828	1.65923	0.43198	3.841	0.000122535	0.00469859
ENSG00000211456	SACM1L	652.696	-0.287801	0.0749173	-3.84158	0.000122244	0.00469859
ENSG00000154556	SORBS2	1388.12	-0.317955	0.0828146	-3.83936	0.000123356	0.00471846
ENSG00000138119	MYOF	1207.04	-0.341313	0.0889636	-3.83655	0.000124774	0.00475608
ENSG00000184203	PPP1R2	279.353	-0.320517	0.0835576	-3.83588	0.000125114	0.00475608
ENSG00000110851	PRDM4	250.462	0.386468	0.10085	3.83211	0.000127047	0.00481232
ENSG00000102805	CLN5	394.832	0.26777	0.0699485	3.8281	0.000129138	0.00485842
ENSG00000130513	GDF15	39.8151	1.34679	0.35184	3.82784	0.000129271	0.00485842
ENSG00000109133	TMEM33	909.006	-0.209128	0.0546401	-3.82738	0.000129512	0.00485842
ENSG00000132341	RAN	538.463	-0.377346	0.0987817	-3.82	0.000133452	0.00499419
ENSG00000100297	MCM5	158.011	0.508137	0.13319	3.81514	0.000136105	0.00507316
ENSG00000174748	RPL15	2923.22	0.273242	0.0716241	3.81494	0.000136214	0.00507316
ENSG00000205269	TMEM170B	202.548	-0.567546	0.148976	-3.80966	0.000139159	0.00515816
ENSG00000005700	IBTK	559.951	-0.287854	0.0756179	-3.80669	0.000140836	0.00520793
ENSG00000123485	HJURP	304.699	-0.660551	0.173702	-3.80278	0.000143082	0.00527409
ENSG00000137310	TCF19	219.761	0.6388	0.168025	3.80181	0.000143642	0.00527409
ENSG00000234444	ZNF736	275.829	0.541994	0.142547	3.80222	0.000143407	0.00527409
ENSG00000105856	HBP1	422.182	0.371891	0.097927	3.79763	0.000146086	0.00533864
ENSG00000162836	ACP6	196.011	-0.470877	0.124019	-3.79681	0.000146572	0.00534387
ENSG00000114739	ACVR2B	367.89	0.300027	0.0790662	3.79463	0.000147866	0.00537845
ENSG00000157456	CCNB2	98.7048	-0.601277	0.158541	-3.79257	0.000149096	0.00541054
ENSG00000149269	PAK1	276.511	0.39851	0.105099	3.79175	0.000149588	0.0054158
ENSG00000110888	CAPRIN2	775.929	-0.244766	0.0645808	-3.79008	0.000150596	0.00543964
ENSG00000134574	DDB2	371.335	0.516373	0.136652	3.77876	0.000157614	0.00567993
ENSG00000148429	USP6NL	185.395	-0.50888	0.134706	-3.7777	0.000158281	0.0056908
ENSG00000197958	RPL12	979.902	0.369741	0.0978899	3.77711	0.000158658	0.00569121
ENSG00000169710	FASN	245.312	-0.394992	0.104642	-3.77469	0.000160204	0.00573346
ENSG00000269821	KCNQ1OT1	4164.93	0.330805	0.0876565	3.77388	0.000160729	0.00573907
ENSG00000081307	UBA5	344.434	-0.338291	0.0897933	-3.76745	0.000164926	0.00587543
ENSG00000197006	METTL9	314.366	-0.318521	0.0845994	-3.76505	0.000166514	0.00591848
ENSG00000004478	FKBP4	351.269	0.417028	0.110835	3.76261	0.00016815	0.00596301
ENSG00000149212	SESN3	4222.31	-0.222781	0.0594005	-3.75048	0.000176494	0.00624466
ENSG00000171223	JUNB	115.955	-0.823023	0.219519	-3.74922	0.000177389	0.00626211
ENSG00000162572	SCNN1D	28.6983	1.13096	0.301813	3.74723	0.000178801	0.00629769
ENSG00000102786	INTS6	581.881	-0.359321	0.0960905	-3.7394	0.000184458	0.00648227
ENSG00000278259	MYO19	449.166	0.379264	0.101462	3.738	0.000185491	0.00648927
ENSG00000127564	PKMYT1	54.1421	0.79847	0.213585	3.73842	0.000185178	0.00648927
ENSG00000127334	DYRK2	352.385	-0.408336	0.109311	-3.73555	0.000187307	0.00653811
ENSG00000134765	DSC1	150.586	0.967662	0.259219	3.73299	0.000189219	0.00659005
ENSG00000164897	TMUB1	85.7494	0.557748	0.149479	3.73128	0.000190508	0.00662014
ENSG00000116001	TIA1	604.71	-0.28481	0.0764845	-3.72376	0.000196281	0.00680556
ENSG00000110700	RPS13	759.172	0.487948	0.131151	3.72052	0.000198816	0.00687816
ENSG00000106484	MEST	3117.84	-0.527756	0.142013	-3.71627	0.000202189	0.00697935
ENSG00000059758	CDK17	350.839	-0.630905	0.169809	-3.71538	0.0002029	0.00698839
ENSG00000184661	CDCA2	123.069	-0.574182	0.154684	-3.71197	0.000205652	0.00706753
ENSG00000081014	AP4E1	147.543	-0.615725	0.165922	-3.71093	0.000206496	0.0070809
ENSG00000123144	TRIR	274.14	0.401291	0.108188	3.7092	0.000207917	0.00711396
ENSG00000066926	FECH	127.652	-0.546282	0.147415	-3.70574	0.000210777	0.007196
ENSG00000128052	KDR	78.4848	0.902716	0.243873	3.70157	0.000214267	0.0072691
ENSG00000040199	PHLPP2	168.291	-0.502662	0.135793	-3.70168	0.000214177	0.0072691
ENSG00000169764	UGP2	1927.55	0.470043	0.126987	3.70151	0.000214319	0.0072691
ENSG00000204842	ATXN2	792.571	-0.368941	0.0997531	-3.69854	0.00021684	0.00732359
ENSG00000006459	KDM7A	191.158	-0.513503	0.13884	-3.69851	0.000216866	0.00732359
ENSG00000164070	HSPA4L	652.967	0.45951	0.124535	3.68981	0.00022442	0.00756227
ENSG00000093009	CDC45	62.5157	0.740812	0.200829	3.68877	0.000225339	0.00757685
ENSG00000110092	CCND1	2122.79	-0.322196	0.0874901	-3.68266	0.000230811	0.0077441
ENSG00000144744	UBA3	226.966	-0.33346	0.0906512	-3.6785	0.000234613	0.00785475
ENSG00000110721	CHKA	75.6943	-0.723832	0.196876	-3.67658	0.000236377	0.00789683
ENSG00000085365	SCAMP1	382.864	-0.371087	0.101102	-3.67042	0.000242152	0.00807241
ENSG00000196757	ZNF700	182.524	0.540231	0.147209	3.66983	0.000242711	0.00807377
ENSG00000114391	RPL24	664.079	0.346337	0.0945317	3.66371	0.000248588	0.00825164
ENSG00000213431	AC080014.1	33.6738	0.990017	0.270642	3.65803	0.000254164	0.00841876
ENSG00000174130	TLR6	105.58	0.581372	0.159007	3.65626	0.000255921	0.00845898
ENSG00000119326	CTNNAL1	361.508	0.409803	0.112109	3.65538	0.000256798	0.00846998
ENSG00000136636	KCTD3	471.262	-0.336069	0.0920718	-3.65008	0.000262157	0.00862847
ENSG00000138279	ANXA7	171.654	-0.481794	0.13211	-3.64693	0.000265393	0.00869819
ENSG00000115183	TANC1	1462.66	0.160475	0.0440003	3.64715	0.00026517	0.00869819
ENSG00000112531	QKI	3384.06	-0.21526	0.0591125	-3.64154	0.000271016	0.00886381
ENSG00000176490	DIRAS1	40.102	1.07169	0.294394	3.64034	0.000272276	0.00888635
ENSG00000131459	GFPT2	1250.51	-0.79414	0.218919	-3.62756	0.000286116	0.00931853
ENSG00000198743	SLC5A3	597.624	0.494848	0.136585	3.62302	0.000291188	0.00946391
ENSG00000150764	DIXDC1	237.964	0.457779	0.126414	3.62128	0.000293145	0.00950766
ENSG00000198399	ITSN2	849.893	-0.313207	0.0865297	-3.61965	0.000295006	0.00954813
ENSG00000021574	SPAST	369.379	-0.344487	0.0951864	-3.61907	0.000295659	0.00954941
ENSG00000151893	CACUL1	1594.69	-0.246981	0.0683036	-3.61594	0.000299265	0.00962596
ENSG00000100364	KIAA0930	343.029	-0.420894	0.116383	-3.61645	0.000298672	0.00962596
ENSG00000181031	RPH3AL	1429.64	-0.460865	0.127496	-3.61473	0.000300655	0.00964204
ENSG00000065665	SEC61A2	62.6745	-0.801545	0.221762	-3.61443	0.000301004	0.00964204
ENSG00000180447	GAS1	214.641	0.617381	0.170964	3.61117	0.000304814	0.00974403
ENSG00000113643	RARS1	532.187	0.232384	0.0644316	3.60668	0.000310134	0.00989378

## Sheet: Supp Table 2
Supplementary Table 2. Significantly differentially expressed genes in SF8894 model (selinexor vs vehicle control)
gene	name	baseMean	log2FoldChange	lfcSE	stat	pvalue	padj
ENSG00000125772	GPCPD1	420.928	2.08148	0.120225	17.3132	3.74286e-67	5.16964e-63
ENSG00000082898	XPO1	4261.03	1.23306	0.0735282	16.7699	4.05203e-63	2.79833e-59
ENSG00000129353	SLC44A2	1566.39	1.51328	0.100391	15.074	2.40264e-51	1.10617e-47
ENSG00000115758	ODC1	478.873	1.40162	0.098813	14.1845	1.14217e-45	3.9439e-42
ENSG00000167703	SLC43A2	110.924	3.04124	0.217303	13.9954	1.66335e-44	4.59483e-41
ENSG00000163053	SLC16A14	624.918	1.15393	0.0914439	12.619	1.65911e-36	3.81928e-33
ENSG00000125534	PPDPF	828.491	1.0026	0.0828163	12.1064	9.77192e-34	1.92814e-30
ENSG00000110492	MDK	116.438	2.78331	0.234745	11.8568	1.98528e-32	3.42759e-29
ENSG00000223547	ZNF844	298.564	1.38807	0.126572	10.9666	5.52901e-28	8.48519e-25
ENSG00000198408	OGA	2796.53	0.787587	0.0728235	10.815	2.92271e-27	4.03684e-24
ENSG00000198342	ZNF442	75.8356	2.04726	0.219938	9.30838	1.29792e-20	1.62971e-17
ENSG00000069424	KCNAB2	1291.07	0.852754	0.0980838	8.69413	3.49487e-18	4.02259e-15
ENSG00000205581	HMGN1	714.274	0.712474	0.0823208	8.65484	4.93583e-18	5.24413e-15
ENSG00000146540	C7orf50	320.048	0.969549	0.116274	8.33851	7.52331e-17	7.42229e-14
ENSG00000197857	ZNF44	250.184	1.02384	0.124552	8.22015	2.03249e-16	1.87152e-13
ENSG00000164104	HMGB2	578.323	0.817056	0.10359	7.88742	3.08489e-15	2.66303e-12
ENSG00000113369	ARRDC3	874.8	2.23665	0.284259	7.86837	3.59284e-15	2.91908e-12
ENSG00000187091	PLCD1	322.618	0.829844	0.109617	7.5704	3.72067e-14	2.855e-11
ENSG00000198551	ZNF627	209.386	0.976609	0.129539	7.53914	4.73092e-14	3.43913e-11
ENSG00000175606	TMEM70	519.585	0.890793	0.11917	7.47499	7.72068e-14	5.3319e-11
ENSG00000279289	AL136164.3	1076.73	-0.704019	0.101857	-6.91186	4.78356e-12	3.14622e-09
ENSG00000233237	LINC00472	1114.27	-0.658223	0.0959594	-6.85939	6.91574e-12	4.34183e-09
ENSG00000186472	PCLO	522.487	2.17549	0.321414	6.76849	1.30129e-11	7.81455e-09
ENSG00000066248	NGEF	277.443	0.994475	0.147175	6.75711	1.40775e-11	8.1016e-09
ENSG00000197044	ZNF441	129.483	1.01904	0.153563	6.63594	3.22436e-11	1.7814e-08
ENSG00000089041	P2RX7	503.154	0.585619	0.0900311	6.50463	7.78833e-11	4.1374e-08
ENSG00000220205	VAMP2	415.192	0.701588	0.109637	6.39917	1.56226e-10	7.99183e-08
ENSG00000279312	unknownname	380.56	-0.764362	0.123108	-6.20888	5.33632e-10	2.63233e-07
ENSG00000149260	CAPN5	64.8316	1.43972	0.232268	6.19853	5.69937e-10	2.71447e-07
ENSG00000197405	C5AR1	42.0098	1.67231	0.270209	6.18894	6.05686e-10	2.78858e-07
ENSG00000138078	PREPL	1142.56	0.582365	0.0946117	6.15531	7.49287e-10	3.23411e-07
ENSG00000081923	ATP8B1	295.763	0.620175	0.100745	6.15586	7.46712e-10	3.23411e-07
ENSG00000104081	BMF	301.683	0.805585	0.133548	6.03216	1.61787e-09	6.77151e-07
ENSG00000112245	PTP4A1	1994.32	0.664174	0.11123	5.97116	2.35567e-09	9.56957e-07
ENSG00000165029	ABCA1	487.664	0.859581	0.145323	5.91499	3.31899e-09	1.30977e-06
ENSG00000155657	TTN	466.342	1.06455	0.181821	5.8549	4.77292e-09	1.83121e-06
ENSG00000263934	SNORD3A	11605.4	-0.342782	0.058966	-5.81321	6.12874e-09	2.28784e-06
ENSG00000138764	CCNG2	461.65	0.948157	0.163387	5.80314	6.50841e-09	2.30498e-06
ENSG00000164188	RANBP3L	103.646	1.0551	0.181788	5.80398	6.47604e-09	2.30498e-06
ENSG00000143333	RGS16	33.7184	1.86375	0.32494	5.73568	9.71236e-09	3.35368e-06
ENSG00000132274	TRIM22	24.1151	2.39064	0.42086	5.68038	1.34396e-08	4.52752e-06
ENSG00000119938	PPP1R3C	7509.53	0.436848	0.0777743	5.61686	1.94454e-08	6.39477e-06
ENSG00000169180	XPO6	648.147	0.536636	0.095632	5.61147	2.00613e-08	6.43806e-06
ENSG00000130518	IQCN	375.579	0.911678	0.162578	5.60765	2.05093e-08	6.43806e-06
ENSG00000211445	GPX3	186.189	0.982193	0.176093	5.57769	2.43731e-08	7.48093e-06
ENSG00000185650	ZFP36L1	1015.43	0.565617	0.101623	5.56584	2.60885e-08	7.83337e-06
ENSG00000115556	PLCD4	183.754	0.783338	0.141042	5.55393	2.7932e-08	8.20845e-06
ENSG00000131018	SYNE1	4111.51	0.402073	0.0726047	5.53784	3.06219e-08	8.81146e-06
ENSG00000251562	MALAT1	188007	0.601865	0.108989	5.52226	3.34659e-08	9.43329e-06
ENSG00000140839	CLEC18B	432.358	0.770194	0.14344	5.36944	7.89797e-08	2.18173e-05
ENSG00000075426	FOSL2	1634.25	0.699015	0.131926	5.29852	1.16742e-07	3.16166e-05
ENSG00000082641	NFE2L1	3103.42	0.351047	0.066398	5.28702	1.24326e-07	3.30228e-05
ENSG00000123358	NR4A1	139.122	1.02608	0.195335	5.25294	1.4969e-07	3.90098e-05
ENSG00000159200	RCAN1	392.72	0.687921	0.131324	5.23835	1.62019e-07	4.1441e-05
ENSG00000123384	LRP1	5002.46	0.35189	0.0682001	5.15967	2.47387e-07	6.21257e-05
ENSG00000115464	USP34	2108.33	-0.330469	0.0646087	-5.11492	3.13869e-07	7.74137e-05
ENSG00000136826	KLF4	342.534	0.921267	0.181022	5.08925	3.59491e-07	8.71103e-05
ENSG00000197647	ZNF433	75.0492	1.16957	0.231019	5.06267	4.13432e-07	9.84539e-05
ENSG00000112343	TRIM38	1016.47	0.517859	0.102975	5.02896	4.93146e-07	0.000115446
ENSG00000163050	COQ8A	508.407	0.606792	0.12127	5.00365	5.62563e-07	0.000129502
ENSG00000101825	MXRA5	47.8549	1.82917	0.367649	4.97532	6.51413e-07	0.000147497
ENSG00000020577	SAMD4A	2182.4	0.403866	0.0812427	4.9711	6.6574e-07	0.00014831
ENSG00000161642	ZNF385A	537.635	0.779469	0.158043	4.93201	8.1386e-07	0.000178429
ENSG00000168003	SLC3A2	350.354	0.687688	0.139679	4.92333	8.50822e-07	0.000183618
ENSG00000126351	THRA	340.781	0.56735	0.115509	4.91176	9.0264e-07	0.000191804
ENSG00000128283	CDC42EP1	46.0817	1.16443	0.237527	4.9023	9.47231e-07	0.00019823
ENSG00000254726	MEX3A	96.0649	0.803389	0.167703	4.79053	1.66341e-06	0.00034291
ENSG00000171206	TRIM8	510.54	0.623383	0.131062	4.75639	1.97087e-06	0.000394516
ENSG00000253661	ZFHX4-AS1	131.508	-0.683746	0.143733	-4.75707	1.96423e-06	0.000394516
ENSG00000109846	CRYAB	1497.19	0.715281	0.151444	4.72308	2.323e-06	0.000458361
ENSG00000170525	PFKFB3	1513.38	0.483103	0.10268	4.70492	2.53964e-06	0.000494049
ENSG00000213420	GPC2	436.385	-0.94773	0.20156	-4.70198	2.57647e-06	0.000494253
ENSG00000174574	AKIRIN1	312.394	-0.47751	0.101629	-4.69854	2.6203e-06	0.000495776
ENSG00000130827	PLXNA3	969.138	0.358173	0.0764235	4.68668	2.77671e-06	0.000511359
ENSG00000002586	CD99	1741.44	0.356835	0.0765443	4.66181	3.13441e-06	0.00056224
ENSG00000062716	VMP1	959.63	0.600178	0.129091	4.64925	3.33147e-06	0.000589926
ENSG00000080845	DLGAP4	1246.98	0.581486	0.1265	4.59672	4.29198e-06	0.000741011
ENSG00000122176	FMOD	11182.8	0.419733	0.0912916	4.59772	4.27138e-06	0.000741011
ENSG00000168175	MAPK1IP1L	1824.92	0.361058	0.078713	4.58702	4.49611e-06	0.000764641
ENSG00000158158	CNNM4	238.028	0.62721	0.136796	4.58501	4.53957e-06	0.000764641
ENSG00000134574	DDB2	497.439	0.485134	0.106315	4.56317	5.03881e-06	0.000838507
ENSG00000130513	GDF15	89.0448	1.11146	0.244274	4.55006	5.36298e-06	0.000871574
ENSG00000171401	KRT13	280.414	-0.962636	0.211567	-4.55003	5.36373e-06	0.000871574
ENSG00000129474	AJUBA	240.687	-0.52787	0.116523	-4.53018	5.89339e-06	0.000935627
ENSG00000134755	DSC2	2491.7	0.322395	0.0711577	4.53071	5.87869e-06	0.000935627
ENSG00000142871	CCN1	677.204	0.796167	0.176326	4.51532	6.32215e-06	0.00098114
ENSG00000131149	GSE1	114.622	0.875722	0.193887	4.51666	6.28232e-06	0.00098114
ENSG00000145911	N4BP3	244.032	-0.861827	0.192036	-4.48785	7.19467e-06	0.00110414
ENSG00000111816	FRK	341.621	0.556073	0.124084	4.48144	7.41405e-06	0.00112531
ENSG00000197006	METTL9	782.834	-0.398655	0.0892475	-4.46685	7.93815e-06	0.00118513
ENSG00000008441	NFIX	1908.66	0.348053	0.0779387	4.46573	7.97979e-06	0.00118513
ENSG00000106462	EZH2	180.219	-0.63621	0.142831	-4.4543	8.41689e-06	0.00122534
ENSG00000280339	AP001528.2	273.945	-0.607214	0.13633	-4.45401	8.428e-06	0.00122534
ENSG00000143367	TUFT1	242.728	0.669623	0.15052	4.44874	8.63755e-06	0.00122992
ENSG00000157335	CLEC18C	287.092	0.745058	0.168016	4.43446	9.23041e-06	0.00128778
ENSG00000102316	MAGED2	1831.73	0.353597	0.0797227	4.43533	9.19296e-06	0.00128778
ENSG00000185495	AC138393.1	205.778	-0.59288	0.133947	-4.42623	9.58931e-06	0.00132448
ENSG00000185070	FLRT2	1692.11	0.353535	0.0800655	4.41558	1.00741e-05	0.00137765
ENSG00000198830	HMGN2	1570.57	0.386888	0.0876892	4.41204	1.024e-05	0.00138661
ENSG00000186469	GNG2	304.516	0.564547	0.128046	4.40895	1.03872e-05	0.0013929
ENSG00000159433	STARD9	377.037	0.421208	0.0956078	4.40558	1.05499e-05	0.00140111
ENSG00000164692	COL1A2	253.52	0.812154	0.185476	4.37877	1.19353e-05	0.0015552
ENSG00000206652	RNU1-1	1151.68	-0.693473	0.15868	-4.37026	1.24097e-05	0.0016019
ENSG00000116001	TIA1	530.201	-0.472158	0.108436	-4.35427	1.33513e-05	0.00170748
ENSG00000141510	TP53	284.473	0.542572	0.125303	4.33006	1.49067e-05	0.00188891
ENSG00000164023	SGMS2	502.4	0.453913	0.105087	4.31938	1.5647e-05	0.00196469
ENSG00000073849	ST6GAL1	269.104	0.633761	0.146859	4.31545	1.59277e-05	0.00198192
ENSG00000118496	FBXO30	499.169	-0.444691	0.103379	-4.30156	1.69597e-05	0.0020915
ENSG00000111266	DUSP16	267.746	0.542538	0.126318	4.29501	1.74682e-05	0.00213515
ENSG00000106484	MEST	1154.43	-0.471105	0.110265	-4.27248	1.93311e-05	0.00234211
ENSG00000116604	MEF2D	1685.2	0.417824	0.0986838	4.23397	2.29603e-05	0.00273386
ENSG00000073969	NSF	588.872	-0.346909	0.0819092	-4.23529	2.28262e-05	0.00273386
ENSG00000170345	FOS	288.485	0.843712	0.199827	4.22222	2.41904e-05	0.00285571
ENSG00000204713	TRIM27	772.732	-0.348189	0.0825702	-4.21689	2.47699e-05	0.00289934
ENSG00000092969	TGFB2	130.13	1.01557	0.241879	4.19868	2.68472e-05	0.00311608
ENSG00000146083	RNF44	613.775	0.362712	0.08657	4.18981	2.79183e-05	0.00321339
ENSG00000180008	SOCS4	482.141	-0.376835	0.0900298	-4.18567	2.84331e-05	0.00323022
ENSG00000118515	SGK1	254.673	0.614402	0.14703	4.17874	2.93125e-05	0.00329158
ENSG00000156804	FBXO32	204.661	0.890956	0.213639	4.17039	3.04083e-05	0.00338084
ENSG00000257621	PSMA3-AS1	396.238	-0.390507	0.0936696	-4.16898	3.05969e-05	0.00338084
ENSG00000002834	LASP1	1464.32	0.330988	0.0795504	4.16074	3.17224e-05	0.00347738
ENSG00000178163	ZNF518B	855.123	-0.400975	0.0967428	-4.14475	3.40186e-05	0.00369972
ENSG00000157322	CLEC18A	512.278	0.653003	0.157754	4.13938	3.4824e-05	0.00375772
ENSG00000119778	ATAD2B	378.994	-0.398311	0.0966562	-4.1209	3.77394e-05	0.00400967
ENSG00000262061	AC129507.1	139.091	-0.664566	0.161468	-4.11577	3.85889e-05	0.00406862
ENSG00000108256	NUFIP2	2857.07	-0.27637	0.0672127	-4.11187	3.92463e-05	0.00410659
ENSG00000076356	PLXNA2	3176.96	-0.490714	0.119588	-4.10336	4.07191e-05	0.00422866
ENSG00000113494	PRLR	1870.59	-0.611742	0.149515	-4.09151	4.28577e-05	0.00441755
ENSG00000212443	SNORA53	57.6533	-0.99998	0.244882	-4.08352	4.43579e-05	0.0045383
ENSG00000123575	FAM199X	556.298	-0.324286	0.0795423	-4.07691	4.56389e-05	0.00463503
ENSG00000125089	SH3TC1	92.5826	0.781506	0.192001	4.07032	4.69481e-05	0.00473319
ENSG00000177606	JUN	715.755	0.836069	0.205582	4.06683	4.76569e-05	0.00474934
ENSG00000253919	THAP12P7	192.555	-0.651333	0.160184	-4.06615	4.7796e-05	0.00474934
ENSG00000120137	PANK3	1195.46	-0.292293	0.0719322	-4.06346	4.83511e-05	0.00477018
ENSG00000135926	TMBIM1	1349.69	0.378659	0.0932981	4.05859	4.93698e-05	0.00483614
ENSG00000126947	ARMCX1	248.719	0.460333	0.113793	4.04536	5.22425e-05	0.0050815
ENSG00000182481	KPNA2	578.295	-0.517646	0.128057	-4.0423	5.29287e-05	0.00511224
ENSG00000091986	CCDC80	210.263	0.864251	0.21422	4.0344	5.47419e-05	0.00525066
ENSG00000200795	RNU4-1	237.031	-0.639097	0.158493	-4.03232	5.52282e-05	0.00526077
ENSG00000130164	LDLR	321.567	-0.495683	0.123369	-4.01788	5.87241e-05	0.0054436
ENSG00000113916	BCL6	280.075	0.425448	0.105861	4.01892	5.84666e-05	0.0054436
ENSG00000126822	PLEKHG3	377.626	0.488017	0.121341	4.02185	5.77422e-05	0.0054436
ENSG00000232295	AL589935.1	503.821	-0.540442	0.134429	-4.02027	5.81325e-05	0.0054436
ENSG00000129292	PHF20L1	677.108	-0.358423	0.0893282	-4.01243	6.00964e-05	0.00553368
ENSG00000189067	LITAF	271.928	0.47977	0.119685	4.0086	6.10796e-05	0.00558696
ENSG00000188522	FAM83G	213.67	0.586283	0.146732	3.99561	6.45272e-05	0.00586348
ENSG00000130529	TRPM4	607.301	0.599422	0.150182	3.9913	6.57123e-05	0.00593214
ENSG00000173334	TRIB1	567.08	0.521314	0.131106	3.97627	7.00058e-05	0.0062787
ENSG00000111605	CPSF6	1040.89	-0.329857	0.0832509	-3.9622	7.42622e-05	0.00661748
ENSG00000121281	ADCY7	499.416	0.398377	0.102007	3.90538	9.40772e-05	0.00832945
ENSG00000170876	TMEM43	866.997	0.315868	0.0810817	3.89568	9.7924e-05	0.00856566
ENSG00000100722	ZC3H14	786.774	-0.335811	0.0862043	-3.89553	9.79854e-05	0.00856566
ENSG00000143643	TTC13	291.282	-0.458548	0.117911	-3.88895	0.00010068	0.00874586
ENSG00000081014	AP4E1	121.997	-0.592915	0.153059	-3.87376	0.000107171	0.00925153
ENSG00000123485	HJURP	332.414	-0.405703	0.10497	-3.86494	0.000111114	0.00953237
ENSG00000197301	HMGA2-AS1	20.737	1.39986	0.363406	3.85205	0.000117134	0.00998674

## Sheet: Supp Table3
Supplementary Table 3. Significantly differentially expressed genes in CF365 model
ENSgene	genename	Treatment	baseMean	log2FoldChange	neglod10Padj	lfcSE	stat	pvalue	padj
ENSG00000082898	XPO1	Selinexor	456.95	1.21184	17.1503	0.125807	9.63248	5.83036e-22	7.07514e-18
ENSG00000129353	SLC44A2	Selinexor	50.3621	2.2992	16.9906	0.241439	9.52288	1.68438e-21	1.022e-17
ENSG00000156453	PCDH1	Selinexor	53.0658	1.76773	10.7239	0.225605	7.83552	4.66898e-15	1.8886e-11
ENSG00000113369	ARRDC3	Selinexor	143.222	0.98977	8.61549	0.13821	7.16133	7.98975e-13	2.42389e-09
ENSG00000110492	MDK	Selinexor	15.8583	3.11192	7.75868	0.454498	6.84694	7.54473e-12	1.74309e-08
ENSG00000223547	ZNF844	Selinexor	37.3044	1.53686	7.75868	0.225087	6.82787	8.61847e-12	1.74309e-08
ENSG00000132274	TRIM22	Selinexor	58.8074	1.5161	7.65963	0.223851	6.77281	1.26308e-11	2.18964e-08
ENSG00000138764	CCNG2	Selinexor	58.018	1.4946	7.59934	0.221972	6.73331	1.65847e-11	2.51569e-08
ENSG00000125772	GPCPD1	Selinexor	115.609	1.08942	5.3939	0.183654	5.93191	2.99437e-09	4.03741e-06
ENSG00000187091	PLCD1	Selinexor	17.7389	2.05498	4.90488	0.35886	5.7264	1.02584e-08	1.24486e-05
ENSG00000111335	OAS2	Selinexor	115.191	0.83008	4.61318	0.148549	5.58793	2.2979e-08	2.43681e-05
ENSG00000152377	SPOCK1	Selinexor	40.7879	1.30354	4.61318	0.233623	5.57967	2.4097e-08	2.43681e-05
ENSG00000198551	ZNF627	Selinexor	24.928	1.6415	4.55094	0.296428	5.5376	3.06641e-08	2.81231e-05
ENSG00000138078	PREPL	Selinexor	90.8725	0.919505	4.55094	0.166345	5.5277	3.24453e-08	2.81231e-05
ENSG00000168016	TRANK1	Selinexor	75.0145	0.912748	4.44448	0.166794	5.47232	4.44194e-08	3.59353e-05
ENSG00000130529	TRPM4	Selinexor	23.4124	1.56739	4.33497	0.289403	5.41594	6.09685e-08	4.62408e-05
ENSG00000168003	SLC3A2	Selinexor	31.8724	1.34413	3.89006	0.257573	5.21843	1.80448e-07	0.000128808
ENSG00000126709	IFI6	Selinexor	16.0037	1.90795	3.69206	0.372461	5.12256	3.01418e-07	0.000203206
ENSG00000265972	TXNIP	Selinexor	792.755	0.799931	3.56704	0.15816	5.05772	4.24302e-07	0.000270995
ENSG00000169035	KLK7	Selinexor	34.6365	1.30507	3.22257	0.266659	4.89417	9.87234e-07	0.000599005
ENSG00000004799	PDK4	Selinexor	169.221	0.876822	3.07726	0.181981	4.81821	1.44851e-06	0.000837032
ENSG00000157601	MX1	Selinexor	15.6787	1.9309	3.04345	0.402831	4.79333	1.64035e-06	0.000904802
ENSG00000072778	ACADVL	Selinexor	129.237	0.863088	3.0157	0.180882	4.77156	1.82807e-06	0.000964505
ENSG00000142279	WTIP	Selinexor	33.7371	-1.14592	2.97433	0.241564	-4.74373	2.09818e-06	0.00106089
ENSG00000086967	MYBPC2	Selinexor	13.8824	-1.79752	2.93369	0.381118	-4.71645	2.40001e-06	0.00116496
ENSG00000162694	EXTL2	Selinexor	89.8047	-0.875859	2.93036	0.18608	-4.70689	2.5152e-06	0.00117392
ENSG00000175155	YPEL2	Selinexor	802.503	-0.676874	2.88136	0.144752	-4.6761	2.92389e-06	0.00131413
ENSG00000249992	TMEM158	Selinexor	141	-0.874354	2.78216	0.189194	-4.62147	3.81029e-06	0.00165135
ENSG00000185745	IFIT1	Selinexor	11.2597	2.02539	2.63634	0.445734	4.54395	5.52102e-06	0.00231026
ENSG00000181126	HLA-V	Selinexor	37.3565	-1.09206	2.63375	0.240777	-4.53554	5.74554e-06	0.00232407
ENSG00000107796	ACTA2	Selinexor	14.5707	1.76802	2.62027	0.390976	4.52205	6.12427e-06	0.00239736
ENSG00000100100	PIK3IP1	Selinexor	13.2553	1.73924	2.49912	0.390326	4.45586	8.35582e-06	0.00316868
ENSG00000146859	TMEM140	Selinexor	12.2641	1.89438	2.3528	0.432869	4.37634	1.20691e-05	0.00443813
ENSG00000221963	APOL6	Selinexor	138.025	0.583082	2.30832	0.134122	4.3474	1.3776e-05	0.00491681
ENSG00000169116	PARM1	Selinexor	47.2079	1.10021	2.29066	0.253968	4.3321	1.47695e-05	0.00512081
ENSG00000167703	SLC43A2	Selinexor	12.8717	1.95465	2.28209	0.452303	4.32154	1.54942e-05	0.00522283
ENSG00000167552	TUBA1A	Selinexor	87.0037	0.794738	2.24284	0.185017	4.29549	1.74309e-05	0.00571688
ENSG00000089022	MAPKAPK5	Selinexor	53.2313	-0.81872	2.24107	0.190903	-4.28866	1.79751e-05	0.0057402
ENSG00000079819	EPB41L2	Selinexor	53.3392	-0.856642	2.18509	0.201468	-4.252	2.11867e-05	0.00652988
ENSG00000198408	OGA	Selinexor	194.36	0.625106	2.18509	0.147137	4.24846	2.15241e-05	0.00652988
ENSG00000152256	PDK1	Selinexor	48.4144	-0.821735	2.17407	0.193932	-4.23723	2.26295e-05	0.00669778
ENSG00000117228	GBP1	Selinexor	21.9547	1.31082	2.15051	0.310651	4.2196	2.44737e-05	0.00707115
ENSG00000172037	LAMB2	Selinexor	165.97	0.759749	2.09818	0.181454	4.18701	2.8265e-05	0.00797665
ENSG00000163602	RYBP	Selinexor	33.7167	0.959104	2.05159	0.230701	4.15734	3.21978e-05	0.00888002
ENSG00000123485	HJURP	Selinexor+Abemeciclib	93.2457	-4.04926	57.2609	0.24346	-16.6321	4.07888e-62	5.48446e-58
ENSG00000131747	TOP2A	Selinexor+Abemeciclib	58.5327	-4.75251	45.4293	0.319705	-14.8653	5.53578e-50	3.7217e-46
ENSG00000156453	PCDH1	Selinexor+Abemeciclib	79.0023	2.63613	36.6685	0.196472	13.4173	4.78659e-41	2.14535e-37
ENSG00000129353	SLC44A2	Selinexor+Abemeciclib	61.8257	2.82787	35.9816	0.212973	13.2781	3.10362e-40	1.04328e-36
ENSG00000152377	SPOCK1	Selinexor+Abemeciclib	64.2111	2.41818	23.6588	0.221214	10.9314	8.15716e-28	2.19362e-24
ENSG00000187091	PLCD1	Selinexor+Abemeciclib	37.7959	3.47721	23.2106	0.321349	10.8207	2.74744e-27	6.15701e-24
ENSG00000111335	OAS2	Selinexor+Abemeciclib	145.725	1.54647	22.1185	0.146261	10.5733	3.96303e-26	7.61242e-23
ENSG00000132274	TRIM22	Selinexor+Abemeciclib	71.2611	2.06923	21.8493	0.197023	10.5024	8.4171e-26	1.4147e-22
ENSG00000113369	ARRDC3	Selinexor+Abemeciclib	154.544	1.37616	21.2138	0.132935	10.3522	4.09135e-25	6.11247e-22
ENSG00000249992	TMEM158	Selinexor+Abemeciclib	99.2509	-2.19122	20.885	0.213376	-10.2693	9.69289e-25	1.30331e-21
ENSG00000080845	DLGAP4	Selinexor+Abemeciclib	68.7423	2.15066	20.6591	0.210648	10.2097	1.79346e-24	2.19226e-21
ENSG00000169184	MN1	Selinexor+Abemeciclib	65.7801	2.02288	19.8829	0.201758	10.0263	1.16858e-23	1.3094e-20
ENSG00000148773	MKI67	Selinexor+Abemeciclib	42.8567	-7.07052	19.5292	0.711497	-9.93752	2.85864e-23	2.95671e-20
ENSG00000112972	HMGCS1	Selinexor+Abemeciclib	60.6283	-1.93357	19.0512	0.196906	-9.81978	9.25482e-23	8.8886e-20
ENSG00000082898	XPO1	Selinexor+Abemeciclib	407.123	1.21454	18.5648	0.125221	9.6992	3.03868e-22	2.72387e-19
ENSG00000169908	TM4SF1	Selinexor+Abemeciclib	451.177	-1.2674	17.4676	0.134384	-9.43119	4.05465e-21	3.40742e-18
ENSG00000168016	TRANK1	Selinexor+Abemeciclib	88.9954	1.50744	17.1692	0.161181	9.35247	8.56265e-21	6.77255e-18
ENSG00000111206	FOXM1	Selinexor+Abemeciclib	21.8967	-4.36267	17.0534	0.46819	-9.31816	1.18371e-20	8.84229e-18
ENSG00000139734	DIAPH3	Selinexor+Abemeciclib	22.2248	-3.64348	16.8765	0.39308	-9.26906	1.87796e-20	1.329e-17
ENSG00000052802	MSMO1	Selinexor+Abemeciclib	53.4929	-1.84839	16.5237	0.201429	-9.17637	4.45885e-20	2.99401e-17
ENSG00000138764	CCNG2	Selinexor+Abemeciclib	69.2771	2.02605	16.5237	0.220914	9.17124	4.67605e-20	2.99401e-17
ENSG00000048392	RRM2B	Selinexor+Abemeciclib	114.739	1.3638	16.3616	0.149443	9.12588	7.11549e-20	4.34886e-17
ENSG00000168003	SLC3A2	Selinexor+Abemeciclib	44.4396	2.14072	16.2345	0.235522	9.08928	9.96964e-20	5.82834e-17
ENSG00000130518	IQCN	Selinexor+Abemeciclib	26.6933	2.91736	16.1771	0.32164	9.07026	1.18729e-19	6.65179e-17
ENSG00000029534	ANK1	Selinexor+Abemeciclib	87.4627	1.51696	15.964	0.168323	9.01217	2.02017e-19	1.08653e-16
ENSG00000102316	MAGED2	Selinexor+Abemeciclib	73.3571	1.75095	15.7777	0.195404	8.9607	3.22632e-19	1.6685e-16
ENSG00000108846	ABCC3	Selinexor+Abemeciclib	42.5367	3.83119	15.6792	0.429088	8.92869	4.31088e-19	2.093e-16
ENSG00000134369	NAV1	Selinexor+Abemeciclib	90.8021	1.5588	15.6792	0.174607	8.92747	4.35846e-19	2.093e-16
ENSG00000088325	TPX2	Selinexor+Abemeciclib	21.9427	-3.12035	15.3964	0.352535	-8.8512	8.65853e-19	4.01457e-16
ENSG00000135679	MDM2	Selinexor+Abemeciclib	779.39	1.04137	15.3615	0.117822	8.83844	9.70626e-19	4.35034e-16
ENSG00000223547	ZNF844	Selinexor+Abemeciclib	42.0576	1.96643	15.3463	0.222677	8.83088	1.03857e-18	4.50471e-16
ENSG00000138078	PREPL	Selinexor+Abemeciclib	98.907	1.35271	14.7988	0.15575	8.68516	3.78199e-18	1.58915e-15
ENSG00000072778	ACADVL	Selinexor+Abemeciclib	144.633	1.34172	14.6917	0.155048	8.65357	4.99122e-18	2.0337e-15
ENSG00000245532	NEAT1	Selinexor+Abemeciclib	13050.8	-2.17434	14.6519	0.251669	-8.63971	5.63574e-18	2.22877e-15
ENSG00000119969	HELLS	Selinexor+Abemeciclib	39.507	-2.07637	14.0965	0.244596	-8.48898	2.08456e-17	8.00829e-15
ENSG00000115267	IFIH1	Selinexor+Abemeciclib	51.6029	1.70264	14.0224	0.201119	8.46586	2.54275e-17	9.49716e-15
ENSG00000154127	UBASH3B	Selinexor+Abemeciclib	69.5159	-1.44968	13.9641	0.171621	-8.44699	2.98914e-17	1.08627e-14
ENSG00000110492	MDK	Selinexor+Abemeciclib	21.9219	3.74387	13.9326	0.443829	8.43539	3.30089e-17	1.16799e-14
ENSG00000138778	CENPE	Selinexor+Abemeciclib	19.2737	-3.98606	13.7314	0.475777	-8.37799	5.38383e-17	1.85618e-14
ENSG00000171476	HOPX	Selinexor+Abemeciclib	119.479	-1.50988	13.7314	0.180284	-8.37501	5.52209e-17	1.85625e-14
ENSG00000180354	MTURN	Selinexor+Abemeciclib	144.262	-1.20204	13.6646	0.143888	-8.35397	6.60075e-17	2.16472e-14
ENSG00000164070	HSPA4L	Selinexor+Abemeciclib	115.083	1.27174	13.5887	0.152661	8.33046	8.05271e-17	2.57802e-14
ENSG00000163931	TKT	Selinexor+Abemeciclib	187.542	1.38617	12.9793	0.169877	8.15987	3.35392e-16	1.04876e-13
ENSG00000100354	TNRC6B	Selinexor+Abemeciclib	199.345	1.0109	12.2045	0.127339	7.93868	2.04345e-15	6.24458e-13
ENSG00000118515	SGK1	Selinexor+Abemeciclib	127.411	-1.60076	12.1998	0.201746	-7.93454	2.11285e-15	6.3132e-13
ENSG00000221963	APOL6	Selinexor+Abemeciclib	150.268	1.05432	12.1978	0.132932	7.93124	2.16974e-15	6.34223e-13
ENSG00000029153	ARNTL2	Selinexor+Abemeciclib	222.527	-1.37937	12.1449	0.174307	-7.91345	2.5036e-15	7.16241e-13
ENSG00000165246	NLGN4Y	Selinexor+Abemeciclib	135.58	1.38532	12.0708	0.175589	7.88953	3.03315e-15	8.49662e-13
ENSG00000197747	S100A10	Selinexor+Abemeciclib	106.949	-1.40845	11.9826	0.179156	-7.86158	3.79318e-15	1.04088e-12
ENSG00000102172	SMS	Selinexor+Abemeciclib	612.134	-1.14451	11.8598	0.14629	-7.82355	5.13548e-15	1.38103e-12
ENSG00000089009	RPL6	Selinexor+Abemeciclib	435.103	-1.36149	11.7907	0.174527	-7.80101	6.14118e-15	1.6191e-12
ENSG00000140521	POLG	Selinexor+Abemeciclib	141.539	-1.48001	11.763	0.189975	-7.79051	6.67367e-15	1.72566e-12
ENSG00000156026	MCU	Selinexor+Abemeciclib	36.3314	-1.75072	11.6363	0.225865	-7.75114	9.10696e-15	2.31042e-12
ENSG00000165029	ABCA1	Selinexor+Abemeciclib	476.527	0.934723	11.4904	0.121298	7.70598	1.29841e-14	3.23305e-12
ENSG00000137807	KIF23	Selinexor+Abemeciclib	16.6927	-3.23211	11.383	0.421287	-7.67199	1.69351e-14	4.14018e-12
ENSG00000196090	PTPRT	Selinexor+Abemeciclib	146.066	1.01778	11.3245	0.133002	7.65237	1.97304e-14	4.73741e-12
ENSG00000103257	SLC7A5	Selinexor+Abemeciclib	28.2569	2.23864	11.3237	0.292638	7.64986	2.01197e-14	4.74614e-12
ENSG00000175155	YPEL2	Selinexor+Abemeciclib	619.365	-1.28897	11.2583	0.168974	-7.62824	2.37976e-14	5.51693e-12
ENSG00000116133	DHCR24	Selinexor+Abemeciclib	52.6403	-1.53336	11.2417	0.201198	-7.62111	2.51499e-14	5.73162e-12
ENSG00000184009	ACTG1	Selinexor+Abemeciclib	729.537	-1.45814	11.2367	0.191421	-7.61745	2.58731e-14	5.79815e-12
ENSG00000123612	ACVR1C	Selinexor+Abemeciclib	131.446	1.10207	11.2283	0.144765	7.61281	2.68199e-14	5.91182e-12
ENSG00000167460	TPM4	Selinexor+Abemeciclib	339.803	-0.957297	11.138	0.126229	-7.5838	3.3559e-14	7.27797e-12
ENSG00000113161	HMGCR	Selinexor+Abemeciclib	41.6869	-1.58091	11.1023	0.208841	-7.56991	3.73475e-14	7.90132e-12
ENSG00000120802	TMPO	Selinexor+Abemeciclib	70.498	-1.36112	11.1023	0.179828	-7.56901	3.76085e-14	7.90132e-12
ENSG00000183856	IQGAP3	Selinexor+Abemeciclib	15.5246	-7.00334	11.0148	0.92873	-7.54077	4.67197e-14	9.66451e-12
ENSG00000187741	FANCA	Selinexor+Abemeciclib	17.0303	-2.981	10.9502	0.396443	-7.51936	5.50457e-14	1.12143e-11
ENSG00000119917	IFIT3	Selinexor+Abemeciclib	25.4558	2.17896	10.777	0.291914	7.46436	8.37046e-14	1.67115e-11
ENSG00000138160	KIF11	Selinexor+Abemeciclib	24.2504	-2.19895	10.777	0.294644	-7.46309	8.45144e-14	1.67115e-11
ENSG00000111371	SLC38A1	Selinexor+Abemeciclib	118.028	1.1502	10.3706	0.15677	7.33689	2.1862e-13	4.26024e-11
ENSG00000067955	CBFB	Selinexor+Abemeciclib	62.3113	-1.36673	10.2457	0.187317	-7.29634	2.95692e-13	5.67982e-11
ENSG00000104626	ERI1	Selinexor+Abemeciclib	75.7983	-1.22489	10.2376	0.167978	-7.29194	3.05522e-13	5.78599e-11
ENSG00000107796	ACTA2	Selinexor+Abemeciclib	20.7845	2.53503	10.2297	0.347854	7.28761	3.15501e-13	5.89198e-11
ENSG00000102144	PGK1	Selinexor+Abemeciclib	235.965	-1.14259	10.2071	0.15699	-7.27809	3.38573e-13	6.20763e-11
ENSG00000185950	IRS2	Selinexor+Abemeciclib	49.9619	1.46618	10.2071	0.201485	7.27688	3.41637e-13	6.20763e-11
ENSG00000198826	ARHGAP11A	Selinexor+Abemeciclib	28.0071	-1.9746	10.1951	0.271559	-7.27134	3.55947e-13	6.38141e-11
ENSG00000242265	PEG10	Selinexor+Abemeciclib	1154.68	-1.15516	10.1553	0.159175	-7.25717	3.95262e-13	6.99302e-11
ENSG00000112715	VEGFA	Selinexor+Abemeciclib	441.474	-1.38396	10.0979	0.191222	-7.23747	4.57119e-13	7.98237e-11
ENSG00000164111	ANXA5	Selinexor+Abemeciclib	450.577	-0.992765	9.98065	0.137903	-7.19901	6.06531e-13	1.04557e-10
ENSG00000074696	HACD3	Selinexor+Abemeciclib	58.5424	-1.43222	9.95624	0.199207	-7.1896	6.49822e-13	1.10601e-10
ENSG00000109805	NCAPG	Selinexor+Abemeciclib	14.2331	-3.55284	9.91548	0.495259	-7.17369	7.30049e-13	1.21485e-10
ENSG00000075624	ACTB	Selinexor+Abemeciclib	1226.79	-1.25385	9.91548	0.174792	-7.17335	7.31836e-13	1.21485e-10
ENSG00000141232	TOB1	Selinexor+Abemeciclib	93.9382	1.21474	9.86409	0.169764	7.15546	8.33939e-13	1.36746e-10
ENSG00000163399	ATP1A1	Selinexor+Abemeciclib	144.243	1.18436	9.84142	0.165723	7.14663	8.89331e-13	1.44072e-10
ENSG00000164211	STARD4	Selinexor+Abemeciclib	67.957	-1.29917	9.81624	0.182033	-7.13702	9.53774e-13	1.52672e-10
ENSG00000134333	LDHA	Selinexor+Abemeciclib	487.12	-1.27588	9.81176	0.178873	-7.13288	9.82876e-13	1.54256e-10
ENSG00000117632	STMN1	Selinexor+Abemeciclib	29.4589	-3.08151	9.81176	0.432046	-7.13236	9.86612e-13	1.54256e-10
ENSG00000198408	OGA	Selinexor+Abemeciclib	199.773	0.933253	9.79513	0.13098	7.12515	1.03967e-12	1.60277e-10
ENSG00000108828	VAT1	Selinexor+Abemeciclib	76.2171	1.3577	9.79513	0.190583	7.12392	1.04896e-12	1.60277e-10
ENSG00000138658	ZGRF1	Selinexor+Abemeciclib	20.3493	-2.2676	9.78977	0.318466	-7.12038	1.07632e-12	1.62266e-10
ENSG00000004799	PDK4	Selinexor+Abemeciclib	176.565	1.21239	9.78977	0.1703	7.11913	1.08612e-12	1.62266e-10
ENSG00000170540	ARL6IP1	Selinexor+Abemeciclib	92.1879	-1.11705	9.61541	0.158176	-7.06204	1.64073e-12	2.42431e-10
ENSG00000105993	DNAJB6	Selinexor+Abemeciclib	67.8644	-1.21648	9.60489	0.172376	-7.05716	1.69943e-12	2.48375e-10
ENSG00000102805	CLN5	Selinexor+Abemeciclib	46.2961	1.62232	9.55735	0.23043	7.04042	1.91664e-12	2.77109e-10
ENSG00000182541	LIMK2	Selinexor+Abemeciclib	55.4446	1.45692	9.55501	0.207003	7.03818	1.94769e-12	2.78603e-10
ENSG00000105287	PRKD2	Selinexor+Abemeciclib	25.8274	2.0596	9.54518	0.292825	7.03355	2.0135e-12	2.84985e-10
ENSG00000111676	ATN1	Selinexor+Abemeciclib	133.454	1.11153	9.51228	0.158304	7.02151	2.19479e-12	3.07408e-10
ENSG00000273340	MICE	Selinexor+Abemeciclib	34.4708	-1.72308	9.51195	0.245454	-7.01996	2.21938e-12	3.07647e-10
ENSG00000089685	BIRC5	Selinexor+Abemeciclib	13.8948	-6.24109	9.48535	0.890318	-7.00996	2.3839e-12	3.2708e-10
ENSG00000134107	BHLHE40	Selinexor+Abemeciclib	95.3527	-1.1225	9.48216	0.160185	-7.00751	2.42594e-12	3.29487e-10
ENSG00000281181	FP236383.5	Selinexor+Abemeciclib	86381.4	6.52347	9.41608	0.933957	6.98477	2.85319e-12	3.8364e-10
ENSG00000111331	OAS3	Selinexor+Abemeciclib	165.985	1.19835	9.3649	0.172019	6.96637	3.25231e-12	4.31617e-10
ENSG00000163602	RYBP	Selinexor+Abemeciclib	42.401	1.61489	9.3649	0.231844	6.96542	3.2742e-12	4.31617e-10
ENSG00000043143	JADE2	Selinexor+Abemeciclib	89.8591	1.22885	9.36387	0.176465	6.96371	3.31419e-12	4.32646e-10
ENSG00000235552	RPL6P27	Selinexor+Abemeciclib	74.0613	-1.46372	9.3523	0.210347	-6.9586	3.43665e-12	4.4432e-10
ENSG00000126709	IFI6	Selinexor+Abemeciclib	28.9584	3.11168	9.3443	0.447424	6.95465	3.53428e-12	4.52589e-10
ENSG00000147251	DOCK11	Selinexor+Abemeciclib	319.58	-0.978948	9.33868	0.140826	-6.9515	3.61435e-12	4.58477e-10
ENSG00000139354	GAS2L3	Selinexor+Abemeciclib	13.1198	-4.3176	9.3106	0.622039	-6.94104	3.89215e-12	4.89101e-10
ENSG00000171848	RRM2	Selinexor+Abemeciclib	12.8643	-6.12	9.14633	0.888748	-6.88609	5.73459e-12	7.13956e-10
ENSG00000186529	CYP4F3	Selinexor+Abemeciclib	12.4427	4.44385	9.13882	0.645691	6.88232	5.88856e-12	7.26399e-10
ENSG00000067064	IDI1	Selinexor+Abemeciclib	22.4561	-2.46235	9.13164	0.357969	-6.87866	6.04173e-12	7.3852e-10
ENSG00000129946	SHC2	Selinexor+Abemeciclib	31.6551	1.93339	9.12337	0.28127	6.87379	6.25175e-12	7.52706e-10
ENSG00000146918	NCAPG2	Selinexor+Abemeciclib	22.4799	-2.27276	9.12337	0.330661	-6.87338	6.26975e-12	7.52706e-10
ENSG00000125772	GPCPD1	Selinexor+Abemeciclib	108.007	1.20875	9.11549	0.175958	6.86952	6.44165e-12	7.66499e-10
ENSG00000112699	GMDS	Selinexor+Abemeciclib	109.737	-1.04707	9.1101	0.15249	-6.8665	6.57983e-12	7.76074e-10
ENSG00000146263	MMS22L	Selinexor+Abemeciclib	51.1354	-1.4195	9.09732	0.206892	-6.86105	6.83579e-12	7.99252e-10
ENSG00000135919	SERPINE2	Selinexor+Abemeciclib	3466.04	-1.24114	9.05887	0.181264	-6.84715	7.53339e-12	8.73224e-10
ENSG00000152256	PDK1	Selinexor+Abemeciclib	37.2905	-1.57051	9.01632	0.229879	-6.83188	8.38063e-12	9.63127e-10
ENSG00000099875	MKNK2	Selinexor+Abemeciclib	83.3253	1.3606	8.98827	0.199461	6.82139	9.01618e-12	1.02739e-09
ENSG00000072210	ALDH3A2	Selinexor+Abemeciclib	62.0476	1.24369	8.97192	0.182499	6.81477	9.44133e-12	1.06679e-09
ENSG00000103044	HAS3	Selinexor+Abemeciclib	12.8577	4.27435	8.86728	0.630544	6.77884	1.21147e-11	1.35745e-09
ENSG00000103175	WFDC1	Selinexor+Abemeciclib	32.0361	-1.8918	8.86675	0.27913	-6.77746	1.22305e-11	1.35911e-09
ENSG00000170312	CDK1	Selinexor+Abemeciclib	12.4226	-5.54586	8.82998	0.819906	-6.76402	1.34212e-11	1.47919e-09
ENSG00000124762	CDKN1A	Selinexor+Abemeciclib	202.661	1.92156	8.79319	0.284668	6.75018	1.47659e-11	1.60995e-09
ENSG00000151414	NEK7	Selinexor+Abemeciclib	407.352	-0.793103	8.79319	0.117507	-6.74939	1.48471e-11	1.60995e-09
ENSG00000136048	DRAM1	Selinexor+Abemeciclib	33.1879	1.58993	8.74938	0.23612	6.73357	1.65552e-11	1.78081e-09
ENSG00000162694	EXTL2	Selinexor+Abemeciclib	69.1772	-1.49108	8.71006	0.221912	-6.71923	1.82692e-11	1.94959e-09
ENSG00000165244	ZNF367	Selinexor+Abemeciclib	14.6624	-3.23062	8.65124	0.482305	-6.69831	2.10847e-11	2.23232e-09
ENSG00000177084	POLE	Selinexor+Abemeciclib	28.7459	-1.63876	8.62159	0.245061	-6.68717	2.27522e-11	2.39004e-09
ENSG00000253729	PRKDC	Selinexor+Abemeciclib	196.067	-1.07175	8.5896	0.160556	-6.67524	2.46827e-11	2.57274e-09
ENSG00000170542	SERPINB9	Selinexor+Abemeciclib	54.3357	-1.24838	8.56651	0.187267	-6.66631	2.62323e-11	2.71323e-09
ENSG00000100100	PIK3IP1	Selinexor+Abemeciclib	18.7747	2.56658	8.5305	0.385779	6.65299	2.87196e-11	2.94781e-09
ENSG00000182481	KPNA2	Selinexor+Abemeciclib	13.7502	-3.19651	8.52631	0.480646	-6.65045	2.92194e-11	2.97639e-09
ENSG00000066279	ASPM	Selinexor+Abemeciclib	160.41	-1.02455	8.50767	0.15423	-6.64302	3.0732e-11	3.10693e-09
ENSG00000122515	ZMIZ2	Selinexor+Abemeciclib	113.195	1.1336	8.4	0.171621	6.60529	3.96747e-11	3.98109e-09
ENSG00000096384	HSP90AB1	Selinexor+Abemeciclib	323.592	0.924582	8.37906	0.140151	6.59704	4.19448e-11	4.1777e-09
ENSG00000117724	CENPF	Selinexor+Abemeciclib	88.9311	-2.56018	8.35723	0.3886	-6.58821	4.45175e-11	4.39306e-09
ENSG00000132294	EFR3A	Selinexor+Abemeciclib	130.491	-1.1325	8.35723	0.171919	-6.5874	4.47604e-11	4.39306e-09
ENSG00000131778	CHD1L	Selinexor+Abemeciclib	35.5851	-1.51601	8.35214	0.230236	-6.58457	4.56195e-11	4.44493e-09
ENSG00000135476	ESPL1	Selinexor+Abemeciclib	11.524	-3.75997	8.29091	0.572946	-6.56252	5.29073e-11	5.11793e-09
ENSG00000112773	TENT5A	Selinexor+Abemeciclib	160.583	0.897604	8.21205	0.137368	6.53432	6.38977e-11	6.13691e-09
ENSG00000117597	UTP25	Selinexor+Abemeciclib	88.9297	1.11804	8.20732	0.171187	6.53111	6.52853e-11	6.20413e-09
ENSG00000118193	KIF14	Selinexor+Abemeciclib	12.642	-5.42353	8.20732	0.830483	-6.53057	6.55203e-11	6.20413e-09
ENSG00000149480	MTA2	Selinexor+Abemeciclib	86.4055	1.02183	8.17694	0.156746	6.51903	7.0763e-11	6.6537e-09
ENSG00000171863	RPS7	Selinexor+Abemeciclib	196.756	-1.21225	8.17038	0.18605	-6.51572	7.23412e-11	6.75486e-09
ENSG00000164066	INTU	Selinexor+Abemeciclib	90.4363	1.12102	8.16558	0.17212	6.51302	7.36533e-11	6.82995e-09
ENSG00000079819	EPB41L2	Selinexor+Abemeciclib	41.9315	-1.37029	8.11324	0.211013	-6.49387	8.36612e-11	7.70485e-09
ENSG00000166340	TPP1	Selinexor+Abemeciclib	91.5044	1.07955	8.02867	0.167023	6.46345	1.02341e-10	9.36106e-09
ENSG00000167703	SLC43A2	Selinexor+Abemeciclib	16.4583	2.67865	7.97559	0.415687	6.44391	1.16433e-10	1.05781e-08
ENSG00000154380	ENAH	Selinexor+Abemeciclib	502.532	-0.820739	7.94558	0.127595	-6.4324	1.25607e-10	1.1335e-08
ENSG00000165480	SKA3	Selinexor+Abemeciclib	12.4753	-5.05233	7.94413	0.785637	-6.43088	1.26871e-10	1.13728e-08
ENSG00000156802	ATAD2	Selinexor+Abemeciclib	24.5629	-1.7152	7.89919	0.26741	-6.41412	1.41643e-10	1.26128e-08
ENSG00000100342	APOL1	Selinexor+Abemeciclib	58.398	1.29654	7.80325	0.20324	6.37936	1.77829e-10	1.57309e-08
ENSG00000088367	EPB41L1	Selinexor+Abemeciclib	54.4402	1.20692	7.73263	0.189965	6.3534	2.10607e-10	1.85086e-08
ENSG00000148143	ZNF462	Selinexor+Abemeciclib	23.9622	1.98911	7.67221	0.314187	6.33097	2.43623e-10	2.12712e-08
ENSG00000146859	TMEM140	Selinexor+Abemeciclib	15.9656	2.62246	7.67086	0.414323	6.32949	2.45969e-10	2.13374e-08
ENSG00000134265	NAPG	Selinexor+Abemeciclib	65.764	-1.16923	7.61885	0.185298	-6.30999	2.79053e-10	2.40522e-08
ENSG00000163535	SGO2	Selinexor+Abemeciclib	10.828	-3.41704	7.59944	0.542208	-6.30208	2.93676e-10	2.51513e-08
ENSG00000138182	KIF20B	Selinexor+Abemeciclib	23.2838	-1.79209	7.53322	0.285482	-6.27742	3.44228e-10	2.92942e-08
ENSG00000116560	SFPQ	Selinexor+Abemeciclib	213.693	-0.885711	7.51049	0.141331	-6.26694	3.68217e-10	3.08682e-08
ENSG00000164096	C4orf3	Selinexor+Abemeciclib	39.2643	-1.47664	7.51049	0.235629	-6.26681	3.6853e-10	3.08682e-08
ENSG00000181381	DDX60L	Selinexor+Abemeciclib	41.6592	1.60398	7.51049	0.255967	6.26635	3.69611e-10	3.08682e-08
ENSG00000181143	MUC16	Selinexor+Abemeciclib	1240.09	1.0504	7.47232	0.168018	6.25168	4.06068e-10	3.37036e-08
ENSG00000156535	CD109	Selinexor+Abemeciclib	2924.92	-0.892627	7.44184	0.143055	-6.23975	4.38282e-10	3.61542e-08
ENSG00000167549	CORO6	Selinexor+Abemeciclib	23.5839	2.06067	7.35769	0.331916	6.2084	5.35259e-10	4.38847e-08
ENSG00000086967	MYBPC2	Selinexor+Abemeciclib	10.8458	-3.55881	7.32518	0.574404	-6.19567	5.80384e-10	4.72961e-08
ENSG00000101825	MXRA5	Selinexor+Abemeciclib	144.306	0.943004	7.32378	0.15224	6.19421	5.85784e-10	4.74485e-08
ENSG00000145386	CCNA2	Selinexor+Abemeciclib	11.0522	-3.23988	7.32328	0.523146	-6.19308	5.89985e-10	4.75027e-08
ENSG00000138376	BARD1	Selinexor+Abemeciclib	21.35	-1.84631	7.31197	0.298382	-6.18772	6.10414e-10	4.87567e-08
ENSG00000186174	BCL9L	Selinexor+Abemeciclib	40.1946	1.42943	7.31197	0.231066	6.18627	6.16046e-10	4.87567e-08
ENSG00000055163	CYFIP2	Selinexor+Abemeciclib	38.0274	1.39772	7.31197	0.225943	6.18617	6.16439e-10	4.87567e-08
ENSG00000251682	AC122718.2	Selinexor+Abemeciclib	21.3181	-1.7674	7.30995	0.285779	-6.18451	6.22944e-10	4.89831e-08
ENSG00000180776	ZDHHC20	Selinexor+Abemeciclib	171.877	-0.898976	7.30483	0.145425	-6.18173	6.34022e-10	4.95643e-08
ENSG00000181126	HLA-V	Selinexor+Abemeciclib	29.9213	-1.59437	7.28007	0.25833	-6.17181	6.75122e-10	5.24722e-08
ENSG00000116212	LRRC42	Selinexor+Abemeciclib	33.3932	1.44189	7.25463	0.234032	6.16109	7.22479e-10	5.56383e-08
ENSG00000011426	ANLN	Selinexor+Abemeciclib	66.8893	-1.29179	7.25463	0.209682	-6.16072	7.24134e-10	5.56383e-08
ENSG00000105223	PLD3	Selinexor+Abemeciclib	73.1167	1.0523	7.24818	0.170915	6.15685	7.42053e-10	5.64701e-08
ENSG00000168575	SLC20A2	Selinexor+Abemeciclib	50.6977	-1.32553	7.24818	0.215304	-6.15657	7.4336e-10	5.64701e-08
ENSG00000204463	BAG6	Selinexor+Abemeciclib	76.6525	1.03657	7.21876	0.168686	6.14494	7.99955e-10	6.04281e-08
ENSG00000215218	UBE2QL1	Selinexor+Abemeciclib	31.8195	-1.51144	7.18636	0.246476	-6.13219	8.66758e-10	6.51086e-08
ENSG00000138180	CEP55	Selinexor+Abemeciclib	7.47999	-5.95749	7.18326	0.971831	-6.13017	8.77844e-10	6.5575e-08
ENSG00000176619	LMNB2	Selinexor+Abemeciclib	29.001	-1.71301	7.16559	0.279787	-6.12257	9.20781e-10	6.82979e-08
ENSG00000109674	NEIL3	Selinexor+Abemeciclib	15.4643	-2.41483	7.16559	0.394455	-6.12194	9.24454e-10	6.82979e-08
ENSG00000157227	MMP14	Selinexor+Abemeciclib	412.25	1.05601	7.15513	0.172629	6.11722	9.52208e-10	6.99639e-08
ENSG00000197647	ZNF433	Selinexor+Abemeciclib	12.8183	2.84459	7.14587	0.465337	6.11295	9.78035e-10	7.14709e-08
ENSG00000113368	LMNB1	Selinexor+Abemeciclib	13.0337	-2.51241	7.13809	0.411249	-6.10923	1.00113e-09	7.27634e-08
ENSG00000101335	MYL9	Selinexor+Abemeciclib	30.2355	-1.6915	7.1183	0.277246	-6.10109	1.05347e-09	7.61559e-08
ENSG00000122966	CIT	Selinexor+Abemeciclib	62.9142	-1.14821	7.10899	0.188329	-6.09681	1.08208e-09	7.78057e-08
ENSG00000196821	ILRUN	Selinexor+Abemeciclib	57.9379	1.16503	7.09426	0.191286	6.09053	1.12539e-09	8.04891e-08
ENSG00000102384	CENPI	Selinexor+Abemeciclib	16.2693	-2.11535	7.06597	0.347963	-6.07924	1.20752e-09	8.59065e-08
ENSG00000078269	SYNJ2	Selinexor+Abemeciclib	12.1605	-2.98679	7.06284	0.491471	-6.07724	1.2227e-09	8.65284e-08
ENSG00000168078	PBK	Selinexor+Abemeciclib	8.3154	-5.5669	7.03749	0.917566	-6.06702	1.30303e-09	9.17303e-08
ENSG00000075415	SLC25A3	Selinexor+Abemeciclib	80.38	-1.01104	6.99582	0.1671	-6.05049	1.4441e-09	1.00968e-07
ENSG00000173193	PARP14	Selinexor+Abemeciclib	202.418	0.855241	6.99582	0.141364	6.04991	1.44927e-09	1.00968e-07
ENSG00000143127	ITGA10	Selinexor+Abemeciclib	364.562	1.05384	6.97757	0.17441	6.0423	1.5193e-09	1.05301e-07
ENSG00000102313	ITIH6	Selinexor+Abemeciclib	20.6036	1.94789	6.92338	0.3235	6.02131	1.73008e-09	1.19295e-07
ENSG00000198551	ZNF627	Selinexor+Abemeciclib	24.3563	1.85758	6.89569	0.309073	6.01016	1.8534e-09	1.27147e-07
ENSG00000006459	KDM7A	Selinexor+Abemeciclib	137.59	-0.85961	6.88795	0.143115	-6.00644	1.89638e-09	1.29435e-07
ENSG00000152952	PLOD2	Selinexor+Abemeciclib	622.34	-0.804553	6.87139	0.134105	-5.99943	1.98009e-09	1.34466e-07
ENSG00000158158	CNNM4	Selinexor+Abemeciclib	24.0682	1.82291	6.79627	0.305321	5.97046	2.36586e-09	1.59856e-07
ENSG00000156970	BUB1B	Selinexor+Abemeciclib	8.51294	-5.47626	6.75185	0.919927	-5.95293	2.63381e-09	1.77071e-07
ENSG00000265972	TXNIP	Selinexor+Abemeciclib	785.111	1.04061	6.71595	0.175229	5.93857	2.87512e-09	1.92333e-07
ENSG00000136527	TRA2B	Selinexor+Abemeciclib	128.558	-0.843367	6.70988	0.142094	-5.93528	2.93348e-09	1.95039e-07
ENSG00000145358	DDIT4L	Selinexor+Abemeciclib	671.501	-0.948425	6.70988	0.159813	-5.93458	2.94599e-09	1.95039e-07
ENSG00000163584	RPL22L1	Selinexor+Abemeciclib	57.814	-1.23796	6.70988	0.208627	-5.93385	2.9591e-09	1.95039e-07
ENSG00000157601	MX1	Selinexor+Abemeciclib	27.7309	3.09242	6.70634	0.521337	5.93171	2.99791e-09	1.96634e-07
ENSG00000159388	BTG2	Selinexor+Abemeciclib	102.455	1.07465	6.6652	0.181672	5.91534	3.3119e-09	2.16174e-07
ENSG00000138119	MYOF	Selinexor+Abemeciclib	644.791	-0.738979	6.66325	0.124958	-5.91381	3.34291e-09	2.17144e-07
ENSG00000238045	AC009133.1	Selinexor+Abemeciclib	80.2819	-1.12416	6.61153	0.19075	-5.89337	3.7839e-09	2.44607e-07
ENSG00000118257	NRP2	Selinexor+Abemeciclib	582.676	0.881892	6.61084	0.149668	5.89232	3.80818e-09	2.44999e-07
ENSG00000169083	AR	Selinexor+Abemeciclib	108.632	0.903595	6.60862	0.153394	5.89068	3.84601e-09	2.46254e-07
ENSG00000170004	CHD3	Selinexor+Abemeciclib	63.1498	1.05919	6.58897	0.18006	5.88242	4.04315e-09	2.5765e-07
ENSG00000182628	SKA2	Selinexor+Abemeciclib	41.4745	-1.26007	6.58121	0.214346	-5.87868	4.13558e-09	2.62297e-07
ENSG00000189060	H1-0	Selinexor+Abemeciclib	51.4939	1.19718	6.57131	0.203806	5.87412	4.25088e-09	2.68344e-07
ENSG00000166888	STAT6	Selinexor+Abemeciclib	48.2396	1.18081	6.56254	0.20116	5.87	4.35796e-09	2.73818e-07
ENSG00000140323	DISP2	Selinexor+Abemeciclib	53.9313	1.1706	6.55442	0.199552	5.86613	4.46088e-09	2.78982e-07
ENSG00000119403	PHF19	Selinexor+Abemeciclib	16.1694	-2.09913	6.52916	0.358476	-5.8557	4.75008e-09	2.95693e-07
ENSG00000005893	LAMP2	Selinexor+Abemeciclib	70.0168	0.977286	6.49067	0.167338	5.84018	5.21431e-09	3.23095e-07
ENSG00000171475	WIPF2	Selinexor+Abemeciclib	148.083	0.888771	6.48572	0.152252	5.83752	5.29837e-09	3.26798e-07
ENSG00000172059	KLF11	Selinexor+Abemeciclib	25.0716	1.74661	6.48447	0.299268	5.83627	5.33809e-09	3.27744e-07
ENSG00000161011	SQSTM1	Selinexor+Abemeciclib	138.367	1.01662	6.47978	0.174267	5.83372	5.42063e-09	3.31299e-07
ENSG00000120738	EGR1	Selinexor+Abemeciclib	16.536	-2.2558	6.47688	0.386807	-5.83184	5.48181e-09	3.33522e-07
ENSG00000100297	MCM5	Selinexor+Abemeciclib	11.8811	-2.45196	6.46149	0.420925	-5.82518	5.70522e-09	3.45551e-07
ENSG00000164458	TBXT	Selinexor+Abemeciclib	428.943	-0.801288	6.43668	0.1378	-5.81488	6.0678e-09	3.65864e-07
ENSG00000100139	MICALL1	Selinexor+Abemeciclib	70.4791	1.2044	6.39264	0.207758	5.79714	6.74554e-09	4.04913e-07
ENSG00000100196	KDELR3	Selinexor+Abemeciclib	123.156	-1.04458	6.36524	0.180542	-5.7858	7.21683e-09	4.31278e-07
ENSG00000070882	OSBPL3	Selinexor+Abemeciclib	146.973	0.863198	6.32961	0.149569	5.77125	7.86879e-09	4.68158e-07
ENSG00000104765	BNIP3L	Selinexor+Abemeciclib	131.575	-0.973858	6.29914	0.169112	-5.75867	8.47806e-09	5.02185e-07
ENSG00000186591	UBE2H	Selinexor+Abemeciclib	160.914	0.857437	6.29626	0.148943	5.75681	8.57191e-09	5.05517e-07
ENSG00000171320	ESCO2	Selinexor+Abemeciclib	5.82978	-5.91009	6.28619	1.02746	-5.75215	8.81152e-09	5.17379e-07
ENSG00000172757	CFL1	Selinexor+Abemeciclib	139.599	-1.07995	6.28515	0.187784	-5.75101	8.87121e-09	5.18619e-07
ENSG00000140750	ARHGAP17	Selinexor+Abemeciclib	332.429	-0.760597	6.27406	0.132371	-5.74595	9.14036e-09	5.3204e-07
ENSG00000075426	FOSL2	Selinexor+Abemeciclib	255.617	0.907309	6.26493	0.158022	5.74167	9.37486e-09	5.43338e-07
ENSG00000163053	SLC16A14	Selinexor+Abemeciclib	296.275	0.805991	6.25978	0.140443	5.73893	9.52749e-09	5.49814e-07
ENSG00000169116	PARM1	Selinexor+Abemeciclib	64.6893	1.9621	6.24556	0.342267	5.73266	9.88696e-09	5.6812e-07
ENSG00000167978	SRRM2	Selinexor+Abemeciclib	359.015	0.735052	6.21699	0.128488	5.72077	1.06043e-08	6.06746e-07
ENSG00000152926	ZNF117	Selinexor+Abemeciclib	46.384	1.21301	6.2045	0.212244	5.71516	1.09602e-08	6.24453e-07
ENSG00000057704	TMCC3	Selinexor+Abemeciclib	63.0358	1.03863	6.19585	0.181863	5.71105	1.1228e-08	6.3701e-07
ENSG00000103064	SLC7A6	Selinexor+Abemeciclib	92.1268	-1.04226	6.18431	0.182666	-5.70581	1.15791e-08	6.54169e-07
ENSG00000119900	OGFRL1	Selinexor+Abemeciclib	52.6073	-1.20072	6.17811	0.210555	-5.70266	1.17949e-08	6.63574e-07
ENSG00000106462	EZH2	Selinexor+Abemeciclib	14.3029	-2.47	6.14343	0.434265	-5.68777	1.28709e-08	7.18744e-07
ENSG00000021355	SERPINB1	Selinexor+Abemeciclib	107.681	-1.04721	6.14343	0.184121	-5.68762	1.28824e-08	7.18744e-07
ENSG00000023445	BIRC3	Selinexor+Abemeciclib	89.1737	1.10116	6.14011	0.193676	5.68561	1.3035e-08	7.24249e-07
ENSG00000220842	RPL21P16	Selinexor+Abemeciclib	64.0907	-1.24514	6.13436	0.219112	-5.68264	1.32634e-08	7.33907e-07
ENSG00000111247	RAD51AP1	Selinexor+Abemeciclib	7.9692	-3.88184	6.1339	0.683211	-5.68175	1.3332e-08	7.34679e-07
ENSG00000162512	SDC3	Selinexor+Abemeciclib	42.298	1.27984	6.12747	0.225383	5.67852	1.35864e-08	7.45642e-07
ENSG00000278863	AC091059.2	Selinexor+Abemeciclib	20.3912	-1.92396	6.11811	0.339076	-5.67414	1.3939e-08	7.61886e-07
ENSG00000172831	CES2	Selinexor+Abemeciclib	68.3304	1.1346	6.09965	0.200242	5.66616	1.46035e-08	7.94974e-07
ENSG00000102317	RBM3	Selinexor+Abemeciclib	127.019	-1.10864	6.0828	0.195914	-5.65881	1.52425e-08	8.26414e-07
ENSG00000189057	FAM111B	Selinexor+Abemeciclib	5.20419	-5.92632	6.05159	1.04969	-5.64577	1.64445e-08	8.88001e-07
ENSG00000132432	SEC61G	Selinexor+Abemeciclib	17.1722	-1.93544	6.04845	0.34293	-5.64384	1.66303e-08	8.94443e-07
ENSG00000197329	PELI1	Selinexor+Abemeciclib	109.101	0.851375	6.04727	0.150881	5.64268	1.6742e-08	8.96862e-07
ENSG00000042445	RETSAT	Selinexor+Abemeciclib	21.6116	1.62759	6.04175	0.28859	5.63981	1.70238e-08	9.08341e-07
ENSG00000281383	FP671120.8	Selinexor+Abemeciclib	3160.26	6.57644	6.04024	1.16634	5.63853	1.71507e-08	9.11497e-07
ENSG00000129195	PIMREG	Selinexor+Abemeciclib	4.91978	-5.93261	6.029	1.05312	-5.63339	1.76702e-08	9.35409e-07
ENSG00000204121	ECEL1P1	Selinexor+Abemeciclib	47.3657	-1.30252	6.0288	0.231246	-5.63263	1.77477e-08	9.35827e-07
ENSG00000211456	SACM1L	Selinexor+Abemeciclib	84.0264	-0.995347	6.02023	0.176839	-5.62856	1.81725e-08	9.54482e-07
ENSG00000146670	CDCA5	Selinexor+Abemeciclib	7.52016	-4.49931	5.9663	0.802528	-5.60642	2.06559e-08	1.0807e-06
ENSG00000117143	UAP1	Selinexor+Abemeciclib	151.748	-1.00059	5.93667	0.178871	-5.59392	2.22003e-08	1.157e-06
ENSG00000132530	XAF1	Selinexor+Abemeciclib	49.8025	2.44264	5.92609	0.437043	5.58902	2.28357e-08	1.18552e-06
ENSG00000176994	SMCR8	Selinexor+Abemeciclib	51.6949	1.06427	5.92343	0.19048	5.58728	2.30648e-08	1.1928e-06
ENSG00000116514	RNF19B	Selinexor+Abemeciclib	56.6398	1.20621	5.90171	0.216264	5.57748	2.44026e-08	1.25398e-06
ENSG00000172037	LAMB2	Selinexor+Abemeciclib	159.201	0.931322	5.90171	0.166986	5.57726	2.44342e-08	1.25398e-06
ENSG00000147854	UHRF2	Selinexor+Abemeciclib	214.773	-0.753376	5.86825	0.135422	-5.56317	2.64922e-08	1.35442e-06
ENSG00000145349	CAMK2D	Selinexor+Abemeciclib	97.8059	0.919535	5.86732	0.165321	5.56214	2.66493e-08	1.3573e-06
ENSG00000274267	ENSG00000274267	Selinexor+Abemeciclib	16.9069	-2.11898	5.83145	0.382001	-5.54704	2.9054e-08	1.47419e-06
ENSG00000126464	PRR12	Selinexor+Abemeciclib	43.9181	1.15139	5.82195	0.207745	5.54233	2.98474e-08	1.50679e-06
ENSG00000162783	IER5	Selinexor+Abemeciclib	57.8088	1.23044	5.82195	0.222025	5.5419	2.99207e-08	1.50679e-06
ENSG00000280614	FP236383.4	Selinexor+Abemeciclib	8073.74	6.32706	5.80718	1.14304	5.53529	3.10712e-08	1.55889e-06
ENSG00000111602	TIMELESS	Selinexor+Abemeciclib	10.4684	-2.70799	5.79505	0.489715	-5.52974	3.20704e-08	1.60304e-06
ENSG00000013810	TACC3	Selinexor+Abemeciclib	9.27429	-3.05042	5.76317	0.552994	-5.51619	3.4642e-08	1.72517e-06
ENSG00000169926	KLF13	Selinexor+Abemeciclib	26.5733	1.7029	5.74609	0.309134	5.50862	3.61649e-08	1.79437e-06
ENSG00000172893	DHCR7	Selinexor+Abemeciclib	17.5493	-1.91222	5.74358	0.347238	-5.50696	3.65085e-08	1.80476e-06
ENSG00000198176	TFDP1	Selinexor+Abemeciclib	46.3828	-1.18146	5.74041	0.214615	-5.50503	3.69112e-08	1.81798e-06
ENSG00000113742	CPEB4	Selinexor+Abemeciclib	42.9071	1.2558	5.73497	0.228237	5.50217	3.75137e-08	1.84091e-06
ENSG00000130529	TRPM4	Selinexor+Abemeciclib	30.8614	2.22657	5.73272	0.404785	5.50062	3.78458e-08	1.85045e-06
ENSG00000272398	CD24	Selinexor+Abemeciclib	2043.2	-0.791441	5.70761	0.144166	-5.48978	4.02445e-08	1.96061e-06
ENSG00000105968	H2AZ2	Selinexor+Abemeciclib	112.521	-0.839216	5.70062	0.152966	-5.48629	4.10458e-08	1.99243e-06
ENSG00000168502	MTCL1	Selinexor+Abemeciclib	98.2902	-0.896925	5.69815	0.163534	-5.48465	4.14287e-08	2.00378e-06
ENSG00000132341	RAN	Selinexor+Abemeciclib	56.6775	-0.994933	5.67888	0.181684	-5.47616	4.34644e-08	2.0947e-06
ENSG00000104549	SQLE	Selinexor+Abemeciclib	31.6699	-1.30977	5.65843	0.23957	-5.46719	4.57235e-08	2.19571e-06
ENSG00000070404	FSTL3	Selinexor+Abemeciclib	21.1313	1.60783	5.65572	0.29418	5.46545	4.61736e-08	2.20943e-06
ENSG00000118058	KMT2A	Selinexor+Abemeciclib	211.699	0.783073	5.64782	0.143378	5.46159	4.71886e-08	2.24999e-06
ENSG00000104738	MCM4	Selinexor+Abemeciclib	22.9916	-1.73783	5.63773	0.318468	-5.45684	4.8469e-08	2.30288e-06
ENSG00000105426	PTPRS	Selinexor+Abemeciclib	44.1675	1.13991	5.63408	0.208978	5.45472	4.90503e-08	2.32229e-06
ENSG00000166450	PRTG	Selinexor+Abemeciclib	50.2982	1.31466	5.61107	0.241458	5.44467	5.19015e-08	2.44866e-06
ENSG00000162073	PAQR4	Selinexor+Abemeciclib	8.25594	-3.22849	5.60461	0.593338	-5.44124	5.29122e-08	2.48539e-06
ENSG00000134824	FADS2	Selinexor+Abemeciclib	58.1863	-1.18154	5.60461	0.217164	-5.44077	5.30498e-08	2.48539e-06
ENSG00000276043	UHRF1	Selinexor+Abemeciclib	9.39349	-3.23514	5.60025	0.594874	-5.43837	5.37716e-08	2.51046e-06
ENSG00000184007	PTP4A2	Selinexor+Abemeciclib	436.033	-0.693007	5.59468	0.127497	-5.43546	5.46548e-08	2.54287e-06
ENSG00000100647	SUSD6	Selinexor+Abemeciclib	27.8252	1.46477	5.58027	0.269808	5.42893	5.66942e-08	2.62866e-06
ENSG00000002834	LASP1	Selinexor+Abemeciclib	172.449	0.93479	5.57397	0.172289	5.42572	5.77204e-08	2.66704e-06
ENSG00000161513	FDXR	Selinexor+Abemeciclib	23.1763	1.53628	5.56839	0.283299	5.42281	5.8668e-08	2.70154e-06
ENSG00000121898	CPXM2	Selinexor+Abemeciclib	125.83	-0.967412	5.53697	0.178844	-5.40926	6.32857e-08	2.90423e-06
ENSG00000166147	FBN1	Selinexor+Abemeciclib	96.4878	0.849144	5.47256	0.157774	5.38202	7.36543e-08	3.36856e-06
ENSG00000205269	TMEM170B	Selinexor+Abemeciclib	40.3911	-1.12648	5.44934	0.209704	-5.37178	7.79638e-08	3.55357e-06
ENSG00000047365	ARAP2	Selinexor+Abemeciclib	180.354	-0.753984	5.44871	0.140383	-5.37091	7.83409e-08	3.55869e-06
ENSG00000155096	AZIN1	Selinexor+Abemeciclib	171.585	-0.766164	5.44133	0.142748	-5.36723	7.99536e-08	3.61972e-06
ENSG00000169035	KLK7	Selinexor+Abemeciclib	33.3906	1.45459	5.42901	0.271303	5.36151	8.25307e-08	3.72385e-06
ENSG00000035403	VCL	Selinexor+Abemeciclib	260.08	-0.817076	5.42667	0.152442	-5.35993	8.3255e-08	3.74397e-06
ENSG00000137804	NUSAP1	Selinexor+Abemeciclib	117.661	-0.879912	5.40028	0.164521	-5.34834	8.8767e-08	3.97854e-06
ENSG00000156411	ATP5MPL	Selinexor+Abemeciclib	15.2225	-1.93937	5.3868	0.363034	-5.34211	9.18691e-08	4.10389e-06
ENSG00000073910	FRY	Selinexor+Abemeciclib	132.246	0.939589	5.3737	0.176083	5.33604	9.49968e-08	4.22956e-06
ENSG00000112977	DAP	Selinexor+Abemeciclib	70.1641	-0.917242	5.32997	0.172507	-5.31714	1.0541e-07	4.67769e-06
ENSG00000166451	CENPN	Selinexor+Abemeciclib	6.10053	-5.01728	5.32281	0.944244	-5.31354	1.07514e-07	4.75539e-06
ENSG00000090020	SLC9A1	Selinexor+Abemeciclib	362.106	0.849534	5.32056	0.159927	5.312	1.08429e-07	4.78012e-06
ENSG00000153029	MR1	Selinexor+Abemeciclib	26.6224	1.48379	5.31996	0.279373	5.31115	1.08935e-07	4.78674e-06
ENSG00000113441	LNPEP	Selinexor+Abemeciclib	251	0.711303	5.2993	0.13416	5.30188	1.14616e-07	5.01996e-06
ENSG00000106665	CLIP2	Selinexor+Abemeciclib	108.745	0.834167	5.28738	0.157501	5.29625	1.18205e-07	5.15966e-06
ENSG00000102174	PHEX	Selinexor+Abemeciclib	16.1925	-1.81288	5.28738	0.342331	-5.29568	1.18573e-07	5.15966e-06
ENSG00000264112	AC015813.1	Selinexor+Abemeciclib	23.3081	-2.72472	5.28671	0.514602	-5.29481	1.19139e-07	5.16756e-06
ENSG00000197930	ERO1A	Selinexor+Abemeciclib	116.862	-0.776861	5.28096	0.146805	-5.2918	1.21119e-07	5.23653e-06
ENSG00000197857	ZNF44	Selinexor+Abemeciclib	26.7939	1.63078	5.28074	0.30821	5.29112	1.21568e-07	5.2391e-06
ENSG00000123240	OPTN	Selinexor+Abemeciclib	65.4044	0.939372	5.26112	0.177835	5.28227	1.27594e-07	5.48122e-06
ENSG00000220205	VAMP2	Selinexor+Abemeciclib	69.4753	0.962614	5.25656	0.182321	5.27976	1.29352e-07	5.53908e-06
ENSG00000263266	RPS7P1	Selinexor+Abemeciclib	29.5677	-1.47012	5.24577	0.278716	-5.27462	1.3303e-07	5.67848e-06
ENSG00000113810	SMC4	Selinexor+Abemeciclib	95.646	-0.771529	5.23505	0.146414	-5.26951	1.36785e-07	5.8203e-06
ENSG00000174136	RGMB	Selinexor+Abemeciclib	36.4203	1.12221	5.23392	0.213006	5.26845	1.37577e-07	5.83553e-06
ENSG00000186918	ZNF395	Selinexor+Abemeciclib	137.473	-0.866406	5.20964	0.164791	-5.2576	1.45945e-07	6.171e-06
ENSG00000122565	CBX3	Selinexor+Abemeciclib	96.8399	-0.866917	5.18379	0.165251	-5.24606	1.55383e-07	6.54947e-06
ENSG00000184226	PCDH9	Selinexor+Abemeciclib	101.418	0.870457	5.17694	0.166036	5.24258	1.58349e-07	6.65364e-06
ENSG00000147044	CASK	Selinexor+Abemeciclib	68.2582	0.980205	5.1487	0.18742	5.22999	1.69515e-07	7.10063e-06
ENSG00000075218	GTSE1	Selinexor+Abemeciclib	7.68537	-3.24826	5.14814	0.621179	-5.22918	1.70264e-07	7.10985e-06
ENSG00000065413	ANKRD44	Selinexor+Abemeciclib	285.83	-0.662747	5.13894	0.126849	-5.22469	1.74448e-07	7.26201e-06
ENSG00000012048	BRCA1	Selinexor+Abemeciclib	11.2026	-2.61216	5.10498	0.501411	-5.20962	1.89223e-07	7.85275e-06
ENSG00000035499	DEPDC1B	Selinexor+Abemeciclib	4.46654	-5.57733	5.10402	1.07078	-5.20864	1.90228e-07	7.87016e-06
ENSG00000163840	DTX3L	Selinexor+Abemeciclib	146.89	0.835896	5.10032	0.160554	5.20632	1.92618e-07	7.9375e-06
ENSG00000100504	PYGL	Selinexor+Abemeciclib	300.743	-0.782737	5.10032	0.150355	-5.20592	1.93036e-07	7.9375e-06
ENSG00000151725	CENPU	Selinexor+Abemeciclib	9.48059	-2.66407	5.09883	0.511909	-5.20418	1.94851e-07	7.96462e-06
ENSG00000139112	GABARAPL1	Selinexor+Abemeciclib	17.8404	1.87773	5.09883	0.360814	5.20416	1.9488e-07	7.96462e-06
ENSG00000123384	LRP1	Selinexor+Abemeciclib	216.977	0.970784	5.09507	0.186618	5.20198	1.97176e-07	8.03401e-06
ENSG00000139910	NOVA1	Selinexor+Abemeciclib	108.818	0.931332	5.06861	0.179444	5.19009	2.10194e-07	8.53859e-06
ENSG00000072501	SMC1A	Selinexor+Abemeciclib	27.3256	-1.36662	5.06734	0.263375	-5.18889	2.11549e-07	8.56362e-06
ENSG00000145431	PDGFC	Selinexor+Abemeciclib	42.8962	1.12486	5.06734	0.216801	5.18842	2.12084e-07	8.56362e-06
ENSG00000150991	UBC	Selinexor+Abemeciclib	687.689	0.899223	5.05974	0.173441	5.1846	2.16476e-07	8.71479e-06
ENSG00000122550	KLHL7	Selinexor+Abemeciclib	50.3169	-1.08759	5.05781	0.209835	-5.18308	2.18254e-07	8.75367e-06
ENSG00000140612	SEC11A	Selinexor+Abemeciclib	86.1707	-0.905772	5.05781	0.17477	-5.18266	2.18744e-07	8.75367e-06
ENSG00000174099	MSRB3	Selinexor+Abemeciclib	44.9723	-1.10413	5.04754	0.213248	-5.17769	2.24645e-07	8.96315e-06
ENSG00000168175	MAPK1IP1L	Selinexor+Abemeciclib	167.918	0.645693	5.01999	0.125006	5.16529	2.40068e-07	9.55018e-06
ENSG00000167772	ANGPTL4	Selinexor+Abemeciclib	187.033	-0.923516	5.01563	0.178877	-5.16286	2.43207e-07	9.64649e-06
ENSG00000126705	AHDC1	Selinexor+Abemeciclib	17.3877	1.91222	5.00658	0.370699	5.15841	2.49062e-07	9.84968e-06
ENSG00000273983	H3C8	Selinexor+Abemeciclib	8.99105	-2.74678	4.98798	0.533372	-5.14983	2.60726e-07	1.02807e-05
ENSG00000231925	TAPBP	Selinexor+Abemeciclib	232.79	0.756309	4.97369	0.147053	5.1431	2.70239e-07	1.06246e-05
ENSG00000159167	STC1	Selinexor+Abemeciclib	728.21	-0.98196	4.95134	0.191308	-5.13288	2.85337e-07	1.11856e-05
ENSG00000122406	RPL5	Selinexor+Abemeciclib	490.209	-0.875899	4.94463	0.17077	-5.12913	2.91082e-07	1.13597e-05
ENSG00000186575	NF2	Selinexor+Abemeciclib	129.996	-0.924224	4.94463	0.1802	-5.12888	2.91471e-07	1.13597e-05
ENSG00000130766	SESN2	Selinexor+Abemeciclib	56.8747	1.01822	4.92308	0.19891	5.11898	3.07189e-07	1.19378e-05
ENSG00000134250	NOTCH2	Selinexor+Abemeciclib	125.529	0.75131	4.92265	0.14679	5.11825	3.08381e-07	1.19495e-05
ENSG00000268350	FAM156A	Selinexor+Abemeciclib	70.3752	-0.846363	4.91936	0.165425	-5.11628	3.1162e-07	1.20404e-05
ENSG00000169764	UGP2	Selinexor+Abemeciclib	306.439	-0.641951	4.91437	0.125539	-5.11357	3.16129e-07	1.21796e-05
ENSG00000099715	PCDH11Y	Selinexor+Abemeciclib	19.9292	2.55564	4.91241	0.499913	5.11218	3.1847e-07	1.22347e-05
ENSG00000137310	TCF19	Selinexor+Abemeciclib	7.28247	-3.35472	4.91225	0.656323	-5.11139	3.19797e-07	1.22391e-05
ENSG00000141759	TXNL4A	Selinexor+Abemeciclib	29.1505	-1.28287	4.91225	0.251001	-5.11103	3.20404e-07	1.22391e-05
ENSG00000081320	STK17B	Selinexor+Abemeciclib	245.653	-0.62175	4.89153	0.121877	-5.10143	3.37093e-07	1.28373e-05
ENSG00000145425	RPS3A	Selinexor+Abemeciclib	838.558	-0.923883	4.89153	0.18112	-5.10094	3.37974e-07	1.28373e-05
ENSG00000163071	SPATA18	Selinexor+Abemeciclib	77.5397	0.923564	4.88644	0.181155	5.09819	3.42925e-07	1.29887e-05
ENSG00000136859	ANGPTL2	Selinexor+Abemeciclib	35.0012	1.30569	4.84852	0.25697	5.0811	3.7526e-07	1.41734e-05
ENSG00000092470	WDR76	Selinexor+Abemeciclib	7.47704	-3.26608	4.83642	0.643528	-5.07527	3.86946e-07	1.45739e-05
ENSG00000134058	CDK7	Selinexor+Abemeciclib	71.3011	-1.07322	4.8364	0.211483	-5.07473	3.88048e-07	1.45746e-05
ENSG00000124201	ZNFX1	Selinexor+Abemeciclib	78.0878	0.951173	4.82976	0.18756	5.07129	3.95128e-07	1.47991e-05
ENSG00000234444	ZNF736	Selinexor+Abemeciclib	64.0771	0.894547	4.82811	0.176438	5.07003	3.97744e-07	1.48557e-05
ENSG00000137962	ARHGAP29	Selinexor+Abemeciclib	988.589	-0.761073	4.82532	0.150164	-5.06828	4.01418e-07	1.49514e-05
ENSG00000174444	RPL4	Selinexor+Abemeciclib	709.148	-0.923011	4.80859	0.182398	-5.06042	4.1834e-07	1.55387e-05
ENSG00000177879	AP3S1	Selinexor+Abemeciclib	114.587	-0.70551	4.79398	0.139621	-5.05303	4.34851e-07	1.607e-05
ENSG00000173530	TNFRSF10D	Selinexor+Abemeciclib	34.7897	1.08967	4.79398	0.21565	5.05295	4.35035e-07	1.607e-05
ENSG00000152558	TMEM123	Selinexor+Abemeciclib	352.935	-0.630539	4.79379	0.124801	-5.05234	4.36425e-07	1.60772e-05
ENSG00000058668	ATP2B4	Selinexor+Abemeciclib	199.112	0.794745	4.78998	0.157371	5.05014	4.41482e-07	1.6219e-05
ENSG00000188064	WNT7B	Selinexor+Abemeciclib	8.27771	-2.87552	4.78469	0.569715	-5.04729	4.48109e-07	1.64176e-05
ENSG00000196576	PLXNB2	Selinexor+Abemeciclib	142.165	0.908684	4.75771	0.180478	5.03489	4.78133e-07	1.747e-05
ENSG00000006453	BAIAP2L1	Selinexor+Abemeciclib	52.5643	0.936496	4.75573	0.186053	5.03349	4.81624e-07	1.75499e-05
ENSG00000168615	ADAM9	Selinexor+Abemeciclib	178.527	-0.648605	4.74369	0.129007	-5.02766	4.96503e-07	1.80432e-05
ENSG00000184205	TSPYL2	Selinexor+Abemeciclib	34.1899	1.20844	4.7426	0.240406	5.02666	4.99089e-07	1.80883e-05
ENSG00000139154	AEBP2	Selinexor+Abemeciclib	121.518	0.748048	4.72956	0.149002	5.02038	5.15686e-07	1.86396e-05
ENSG00000099308	MAST3	Selinexor+Abemeciclib	15.7584	1.75307	4.71833	0.349572	5.01489	5.30628e-07	1.91282e-05
ENSG00000280800	FP671120.7	Selinexor+Abemeciclib	3617.89	5.46866	4.68738	1.09359	5.00066	5.71347e-07	2.0541e-05
ENSG00000138496	PARP9	Selinexor+Abemeciclib	82.197	0.800431	4.66624	0.160383	4.99075	6.01455e-07	2.15658e-05
ENSG00000113360	DROSHA	Selinexor+Abemeciclib	68.3078	0.901841	4.65785	0.180871	4.9861	6.16112e-07	2.19861e-05
ENSG00000124496	TRERF1	Selinexor+Abemeciclib	20.4726	1.64582	4.65785	0.330092	4.98596	6.16561e-07	2.19861e-05
ENSG00000167900	TK1	Selinexor+Abemeciclib	6.79405	-4.0907	4.65785	0.820522	-4.98548	6.18083e-07	2.19861e-05
ENSG00000112343	TRIM38	Selinexor+Abemeciclib	148.229	0.700357	4.63347	0.140801	4.9741	6.5551e-07	2.32559e-05
ENSG00000119938	PPP1R3C	Selinexor+Abemeciclib	376.001	-0.663908	4.62824	0.133549	-4.97126	6.652e-07	2.35376e-05
ENSG00000196262	PPIA	Selinexor+Abemeciclib	173.114	-0.863246	4.61961	0.1738	-4.9669	6.80333e-07	2.40098e-05
ENSG00000124766	SOX4	Selinexor+Abemeciclib	32.976	2.20081	4.6006	0.4439	4.95789	7.12641e-07	2.50842e-05
ENSG00000124225	PMEPA1	Selinexor+Abemeciclib	167.865	-0.783026	4.59542	0.158031	-4.9549	7.23684e-07	2.53849e-05
ENSG00000089041	P2RX7	Selinexor+Abemeciclib	11.7348	2.33616	4.59542	0.471518	4.95456	7.2496e-07	2.53849e-05
ENSG00000099622	CIRBP	Selinexor+Abemeciclib	86.8225	-0.882254	4.58565	0.178245	-4.94967	7.43396e-07	2.59628e-05
ENSG00000080546	SESN1	Selinexor+Abemeciclib	61.1499	0.927078	4.5761	0.187482	4.94488	7.61888e-07	2.65398e-05
ENSG00000198554	WDHD1	Selinexor+Abemeciclib	11.9553	-2.08401	4.56057	0.422085	-4.93741	7.91683e-07	2.75064e-05
ENSG00000130164	LDLR	Selinexor+Abemeciclib	93.5362	-0.849223	4.53809	0.172368	-4.9268	8.35888e-07	2.89674e-05
ENSG00000197081	IGF2R	Selinexor+Abemeciclib	64.4698	0.914767	4.53511	0.185749	4.92474	8.44731e-07	2.91671e-05
ENSG00000130816	DNMT1	Selinexor+Abemeciclib	27.939	-1.25895	4.53511	0.255653	-4.92445	8.45988e-07	2.91671e-05
ENSG00000151726	ACSL1	Selinexor+Abemeciclib	99.3476	0.776724	4.53401	0.15776	4.92345	8.50299e-07	2.92407e-05
ENSG00000134690	CDCA8	Selinexor+Abemeciclib	6.78195	-3.80748	4.52584	0.773993	-4.91927	8.68664e-07	2.97961e-05
ENSG00000143742	SRP9	Selinexor+Abemeciclib	109.285	-0.917953	4.52516	0.186634	-4.91847	8.72245e-07	2.98428e-05
ENSG00000075702	WDR62	Selinexor+Abemeciclib	6.81726	-3.30076	4.52388	0.671241	-4.91739	8.77057e-07	2.99312e-05
ENSG00000185499	MUC1	Selinexor+Abemeciclib	186.406	0.80395	4.51704	0.16361	4.91381	8.93237e-07	3.04062e-05
ENSG00000154803	FLCN	Selinexor+Abemeciclib	31.4831	1.3216	4.50198	0.269357	4.90652	9.2708e-07	3.14786e-05
ENSG00000169871	TRIM56	Selinexor+Abemeciclib	90.5742	0.762531	4.50027	0.155452	4.90525	9.33108e-07	3.16034e-05
ENSG00000059588	TARBP1	Selinexor+Abemeciclib	326.835	-0.737086	4.48984	0.150425	-4.90004	9.58183e-07	3.23712e-05
ENSG00000101935	AMMECR1	Selinexor+Abemeciclib	79.4749	-0.813372	4.48599	0.166069	-4.8978	9.69143e-07	3.26594e-05
ENSG00000184900	SUMO3	Selinexor+Abemeciclib	74.8675	-0.994951	4.48407	0.203199	-4.89644	9.75878e-07	3.28041e-05
ENSG00000149260	CAPN5	Selinexor+Abemeciclib	6.69605	3.95363	4.46603	0.808936	4.88745	1.02152e-06	3.4196e-05
ENSG00000179304	FAM156B	Selinexor+Abemeciclib	62.8678	-0.91668	4.46603	0.187564	-4.88728	1.02237e-06	3.4196e-05
ENSG00000105953	OGDH	Selinexor+Abemeciclib	69.5148	0.872269	4.45992	0.178607	4.88372	1.04101e-06	3.46805e-05
ENSG00000135451	TROAP	Selinexor+Abemeciclib	5.52837	-4.73053	4.45992	0.96867	-4.88353	1.04201e-06	3.46805e-05
ENSG00000148730	EIF4EBP2	Selinexor+Abemeciclib	129.939	0.764199	4.44412	0.156731	4.87587	1.08329e-06	3.59651e-05
ENSG00000165507	DEPP1	Selinexor+Abemeciclib	9.39454	2.46843	4.43601	0.506689	4.8717	1.10643e-06	3.66428e-05
ENSG00000100393	EP300	Selinexor+Abemeciclib	130.428	0.70408	4.43457	0.144558	4.87056	1.11285e-06	3.6765e-05
ENSG00000005022	SLC25A5	Selinexor+Abemeciclib	22.087	-1.4249	4.42763	0.292773	-4.86691	1.13354e-06	3.73568e-05
ENSG00000119862	LGALSL	Selinexor+Abemeciclib	157.554	-0.780942	4.42685	0.160487	-4.86607	1.13837e-06	3.74242e-05
ENSG00000151466	SCLT1	Selinexor+Abemeciclib	17.9447	-1.70043	4.42553	0.349525	-4.86499	1.14463e-06	3.75382e-05
ENSG00000124209	RAB22A	Selinexor+Abemeciclib	73.9551	-0.812305	4.42136	0.167051	-4.86261	1.15848e-06	3.79002e-05
ENSG00000226380	AC016831.1	Selinexor+Abemeciclib	62.488	-1.07812	4.42053	0.221756	-4.86175	1.16352e-06	3.79726e-05
ENSG00000073756	PTGS2	Selinexor+Abemeciclib	26.1131	-1.42384	4.41072	0.293163	-4.8568	1.193e-06	3.88404e-05
ENSG00000074657	ZNF532	Selinexor+Abemeciclib	146.124	0.679781	4.39674	0.140163	4.84994	1.23501e-06	4.01109e-05
ENSG00000175928	LRRN1	Selinexor+Abemeciclib	31.201	1.2365	4.3963	0.254987	4.84926	1.23925e-06	4.01516e-05
ENSG00000108679	LGALS3BP	Selinexor+Abemeciclib	55.321	0.985808	4.39298	0.203374	4.84726	1.25177e-06	4.04598e-05
ENSG00000156976	EIF4A2	Selinexor+Abemeciclib	228.181	0.620022	4.39131	0.127944	4.84602	1.25961e-06	4.06156e-05
ENSG00000196159	FAT4	Selinexor+Abemeciclib	34.0377	1.0758	4.38572	0.222136	4.843	1.27896e-06	4.1141e-05
ENSG00000109685	NSD2	Selinexor+Abemeciclib	45.234	-1.0728	4.38259	0.221604	-4.84109	1.2913e-06	4.14387e-05
ENSG00000076382	SPAG5	Selinexor+Abemeciclib	10.7193	-2.11764	4.37342	0.437853	-4.83642	1.32202e-06	4.23234e-05
ENSG00000171681	ATF7IP	Selinexor+Abemeciclib	262.64	0.607936	4.36981	0.125755	4.83429	1.33622e-06	4.26766e-05
ENSG00000104529	EEF1D	Selinexor+Abemeciclib	93.9845	-0.857147	4.36412	0.177419	-4.83121	1.35707e-06	4.32398e-05
ENSG00000065526	SPEN	Selinexor+Abemeciclib	85.102	0.777108	4.35994	0.160931	4.82882	1.37344e-06	4.36578e-05
ENSG00000161800	RACGAP1	Selinexor+Abemeciclib	30.3192	-1.33166	4.35455	0.275941	-4.82588	1.39388e-06	4.42032e-05
ENSG00000130702	LAMA5	Selinexor+Abemeciclib	36.9987	1.12049	4.35199	0.232262	4.82424	1.40541e-06	4.4464e-05
ENSG00000165458	INPPL1	Selinexor+Abemeciclib	117.45	0.790005	4.3435	0.163906	4.81987	1.43652e-06	4.53415e-05
ENSG00000116350	SRSF4	Selinexor+Abemeciclib	55.0666	-0.980779	4.33904	0.203604	-4.81709	1.45669e-06	4.581e-05
ENSG00000031081	ARHGAP31	Selinexor+Abemeciclib	42.5248	1.09869	4.33904	0.228092	4.81688	1.45818e-06	4.581e-05
ENSG00000118689	FOXO3	Selinexor+Abemeciclib	69.2795	0.883423	4.33301	0.183525	4.81365	1.48202e-06	4.64504e-05
ENSG00000161888	SPC24	Selinexor+Abemeciclib	6.61447	-3.59324	4.32725	0.746954	-4.81053	1.5053e-06	4.70705e-05
ENSG00000167552	TUBA1A	Selinexor+Abemeciclib	79.7574	0.870299	4.31502	0.181145	4.80443	1.55192e-06	4.84155e-05
ENSG00000185920	PTCH1	Selinexor+Abemeciclib	21.2731	1.56516	4.31079	0.325938	4.80202	1.57073e-06	4.88889e-05
ENSG00000096433	ITPR3	Selinexor+Abemeciclib	61.7551	1.01072	4.30197	0.210677	4.79749	1.60666e-06	4.98919e-05
ENSG00000130513	GDF15	Selinexor+Abemeciclib	65.2115	1.87194	4.29865	0.390354	4.79549	1.62274e-06	5.0275e-05
ENSG00000118276	B4GALT6	Selinexor+Abemeciclib	497.502	-0.634784	4.28952	0.1325	-4.79082	1.66104e-06	5.13432e-05
ENSG00000111961	SASH1	Selinexor+Abemeciclib	85.218	0.834897	4.27629	0.17451	4.78424	1.71632e-06	5.29305e-05
ENSG00000212232	SNORD17	Selinexor+Abemeciclib	602.773	2.07894	4.27492	0.434639	4.78315	1.72573e-06	5.30987e-05
ENSG00000165304	MELK	Selinexor+Abemeciclib	7.83404	-2.89128	4.26962	0.60484	-4.78024	1.75089e-06	5.375e-05
ENSG00000184371	CSF1	Selinexor+Abemeciclib	28.3913	1.28884	4.24651	0.270249	4.76907	1.8508e-06	5.66877e-05
ENSG00000170390	DCLK2	Selinexor+Abemeciclib	365.443	-0.759814	4.2413	0.159417	-4.76619	1.87741e-06	5.73719e-05
ENSG00000104689	TNFRSF10A	Selinexor+Abemeciclib	27.5224	1.3104	4.24119	0.274965	4.76568	1.88215e-06	5.73864e-05
ENSG00000165801	ARHGEF40	Selinexor+Abemeciclib	30.048	1.17795	4.24098	0.247203	4.76513	1.88731e-06	5.74136e-05
ENSG00000140836	ZFHX3	Selinexor+Abemeciclib	239.991	0.719494	4.20951	0.151471	4.75004	2.03377e-06	6.17294e-05
ENSG00000145375	SPATA5	Selinexor+Abemeciclib	51.4866	-0.910746	4.20733	0.191794	-4.74857	2.04861e-06	6.20397e-05
ENSG00000124570	SERPINB6	Selinexor+Abemeciclib	72.5977	-0.848907	4.2016	0.178889	-4.74544	2.08051e-06	6.28642e-05
ENSG00000110092	CCND1	Selinexor+Abemeciclib	531.162	-0.648753	4.19935	0.136754	-4.74394	2.09602e-06	6.31909e-05
ENSG00000089280	FUS	Selinexor+Abemeciclib	175.876	-0.73493	4.18049	0.155223	-4.73468	2.19396e-06	6.59955e-05
ENSG00000145390	USP53	Selinexor+Abemeciclib	36.0798	1.05056	4.17561	0.222015	4.73195	2.22369e-06	6.67404e-05
ENSG00000139318	DUSP6	Selinexor+Abemeciclib	272.877	-0.639259	4.1678	0.135212	-4.72784	2.26921e-06	6.79511e-05
ENSG00000120913	PDLIM2	Selinexor+Abemeciclib	22.4414	-1.32667	4.1678	0.280634	-4.7274	2.27413e-06	6.79511e-05
ENSG00000113648	MACROH2A1	Selinexor+Abemeciclib	52.8795	-0.854584	4.15147	0.181083	-4.7193	2.36652e-06	7.0555e-05
ENSG00000034510	TMSB10	Selinexor+Abemeciclib	397.343	-1.25878	4.14656	0.266885	-4.71655	2.39876e-06	7.13579e-05
ENSG00000184445	KNTC1	Selinexor+Abemeciclib	60.5925	-0.93268	4.14523	0.197791	-4.71548	2.41143e-06	7.15764e-05
ENSG00000127511	SIN3B	Selinexor+Abemeciclib	90.9948	0.94048	4.13986	0.199571	4.71251	2.44682e-06	7.2467e-05
ENSG00000106484	MEST	Selinexor+Abemeciclib	231.074	-0.81371	4.13669	0.172741	-4.71058	2.47017e-06	7.29977e-05
ENSG00000185551	NR2F2	Selinexor+Abemeciclib	118.369	-0.729547	4.13473	0.154919	-4.70921	2.48679e-06	7.33277e-05
ENSG00000145681	HAPLN1	Selinexor+Abemeciclib	977.23	-0.536395	4.11874	0.114097	-4.70124	2.58592e-06	7.60779e-05
ENSG00000176014	TUBB6	Selinexor+Abemeciclib	49.3027	-0.937989	4.11874	0.199538	-4.70081	2.59138e-06	7.60779e-05
ENSG00000176871	WSB2	Selinexor+Abemeciclib	116.14	-0.801168	4.11869	0.170471	-4.69972	2.60514e-06	7.60869e-05
ENSG00000198856	OSTC	Selinexor+Abemeciclib	47.1827	-1.07944	4.11869	0.229693	-4.69949	2.60815e-06	7.60869e-05
ENSG00000101773	RBBP8	Selinexor+Abemeciclib	131.786	-0.699743	4.11869	0.148899	-4.69945	2.60866e-06	7.60869e-05
ENSG00000224606	TGFA-IT1	Selinexor+Abemeciclib	12.7206	-1.88512	4.11864	0.401176	-4.69898	2.6146e-06	7.60951e-05
ENSG00000084731	KIF3C	Selinexor+Abemeciclib	161.964	0.754697	4.11816	0.160631	4.69831	2.62318e-06	7.61798e-05
ENSG00000278272	ENSG00000278272	Selinexor+Abemeciclib	5.60893	-4.02603	4.09894	0.858644	-4.68883	2.74778e-06	7.96264e-05
ENSG00000101290	CDS2	Selinexor+Abemeciclib	113.541	0.774052	4.09557	0.165156	4.68679	2.7752e-06	8.02481e-05
ENSG00000171241	SHCBP1	Selinexor+Abemeciclib	9.36732	-2.63177	4.08636	0.562141	-4.68168	2.84528e-06	8.19673e-05
ENSG00000120327	PCDHB14	Selinexor+Abemeciclib	76.2444	0.848076	4.08636	0.181152	4.68157	2.84685e-06	8.19673e-05
ENSG00000216775	AL109918.1	Selinexor+Abemeciclib	24.4398	1.28698	4.0723	0.27532	4.67449	2.9468e-06	8.46639e-05
ENSG00000129667	RHBDF2	Selinexor+Abemeciclib	9.73019	2.13362	4.06023	0.457039	4.66835	3.03634e-06	8.70504e-05
ENSG00000247556	OIP5-AS1	Selinexor+Abemeciclib	389.233	-0.54286	4.05431	0.116366	-4.66511	3.08459e-06	8.82456e-05
ENSG00000144354	CDCA7	Selinexor+Abemeciclib	6.96111	-2.97422	4.0508	0.637833	-4.66301	3.11622e-06	8.89611e-05
ENSG00000142279	WTIP	Selinexor+Abemeciclib	28.8449	-1.32409	4.04552	0.284136	-4.66007	3.161e-06	9.00483e-05
ENSG00000153044	CENPH	Selinexor+Abemeciclib	6.4599	-3.21033	4.03859	0.689452	-4.65635	3.2187e-06	9.14981e-05
ENSG00000169554	ZEB2	Selinexor+Abemeciclib	86.0263	2.2166	4.03711	0.476155	4.65521	3.23653e-06	9.1811e-05
ENSG00000100462	PRMT5	Selinexor+Abemeciclib	97.2761	-0.973272	4.03699	0.209093	-4.65472	3.2442e-06	9.18349e-05
ENSG00000198804	MT-CO1	Selinexor+Abemeciclib	18256.8	1.55592	4.0364	0.334318	4.654	3.2555e-06	9.19611e-05
ENSG00000140320	BAHD1	Selinexor+Abemeciclib	23.3111	1.39577	4.0315	0.300086	4.65125	3.29934e-06	9.30041e-05
ENSG00000131473	ACLY	Selinexor+Abemeciclib	61.5706	-0.878755	4.01361	0.189292	-4.64232	3.44524e-06	9.69137e-05
ENSG00000186204	CYP4F12	Selinexor+Abemeciclib	13.8789	2.01332	4.0105	0.433868	4.6404	3.47733e-06	9.7612e-05
ENSG00000125657	TNFSF9	Selinexor+Abemeciclib	67.1681	0.944959	4.00202	0.203844	4.6357	3.55725e-06	9.95351e-05
ENSG00000204899	MZT1	Selinexor+Abemeciclib	38.7325	-1.04599	4.00202	0.225647	-4.63551	3.56064e-06	9.95351e-05
ENSG00000244694	PTCHD4	Selinexor+Abemeciclib	39.0085	0.993795	3.9993	0.214467	4.63378	3.59049e-06	0.000100161
ENSG00000007968	E2F2	Selinexor+Abemeciclib	5.84373	-3.85344	3.98868	0.832617	-4.62811	3.69019e-06	0.000102641
ENSG00000064115	TM7SF3	Selinexor+Abemeciclib	50.6786	0.90844	3.98868	0.196298	4.62786	3.69465e-06	0.000102641
ENSG00000123374	CDK2	Selinexor+Abemeciclib	21.7729	-1.46872	3.9866	0.317461	-4.62644	3.72006e-06	0.000103134
ENSG00000136826	KLF4	Selinexor+Abemeciclib	107.075	0.746125	3.98469	0.161321	4.6251	3.74414e-06	0.000103588
ENSG00000141441	GAREM1	Selinexor+Abemeciclib	106.134	0.875702	3.98197	0.189407	4.62338	3.77542e-06	0.000104239
ENSG00000284138	ATP6V0CP4	Selinexor+Abemeciclib	8.53066	-2.36345	3.98189	0.511247	-4.62291	3.78386e-06	0.000104258
ENSG00000125534	PPDPF	Selinexor+Abemeciclib	59.0474	0.9247	3.97523	0.200195	4.61901	3.85578e-06	0.000105869
ENSG00000186185	KIF18B	Selinexor+Abemeciclib	5.65514	-3.68225	3.97523	0.797217	-4.61888	3.8581e-06	0.000105869
ENSG00000013375	PGM3	Selinexor+Abemeciclib	83.4561	-0.715741	3.97026	0.155054	-4.61608	3.9105e-06	0.000107089
ENSG00000167670	CHAF1A	Selinexor+Abemeciclib	6.6937	-2.98193	3.9698	0.646076	-4.61544	3.92255e-06	0.0001072
ENSG00000145246	ATP10D	Selinexor+Abemeciclib	24.1535	1.30098	3.95774	0.282254	4.60925	4.04127e-06	0.000110221
ENSG00000185697	MYBL1	Selinexor+Abemeciclib	99.7939	0.851766	3.95515	0.184862	4.60759	4.07369e-06	0.00011088
ENSG00000173041	ZNF680	Selinexor+Abemeciclib	57.4849	0.851431	3.94501	0.185001	4.60231	4.17832e-06	0.000113498
ENSG00000137449	CPEB2	Selinexor+Abemeciclib	44.4278	0.974134	3.94283	0.211729	4.60084	4.20781e-06	0.000114069
ENSG00000063180	CA11	Selinexor+Abemeciclib	16.3999	1.51525	3.94024	0.329462	4.59918	4.24158e-06	0.000114753
ENSG00000005339	CREBBP	Selinexor+Abemeciclib	170.072	0.61029	3.9342	0.132791	4.59587	4.30955e-06	0.000116358
ENSG00000175305	CCNE2	Selinexor+Abemeciclib	5.69109	-3.89432	3.92728	0.848043	-4.59212	4.38761e-06	0.000118228
ENSG00000235162	C12orf75	Selinexor+Abemeciclib	7.82189	-2.70687	3.92476	0.589668	-4.59049	4.42203e-06	0.000118917
ENSG00000130517	PGPEP1	Selinexor+Abemeciclib	42.6721	0.981093	3.92053	0.213837	4.58804	4.4742e-06	0.00012008
ENSG00000176928	GCNT4	Selinexor+Abemeciclib	18.2152	-1.57107	3.91493	0.342661	-4.58492	4.54158e-06	0.000121637
ENSG00000131002	TXLNGY	Selinexor+Abemeciclib	57.7369	-0.868409	3.91493	0.189422	-4.58452	4.55031e-06	0.000121637
ENSG00000005238	FAM214B	Selinexor+Abemeciclib	51.3696	0.836707	3.91148	0.18259	4.58244	4.5958e-06	0.000122609
ENSG00000123219	CENPK	Selinexor+Abemeciclib	9.91002	-2.14421	3.90767	0.468149	-4.58019	4.64549e-06	0.000123689
ENSG00000140511	HAPLN3	Selinexor+Abemeciclib	21.0222	-1.45354	3.9071	0.317401	-4.57951	4.66072e-06	0.00012385
ENSG00000125046	SSUH2	Selinexor+Abemeciclib	21.8271	2.65763	3.90651	0.580419	4.57881	4.67632e-06	0.000124019
ENSG00000189184	PCDH18	Selinexor+Abemeciclib	25.5439	1.31397	3.90411	0.287066	4.57724	4.71155e-06	0.000124708
ENSG00000071539	TRIP13	Selinexor+Abemeciclib	7.0881	-2.68776	3.90356	0.587288	-4.57656	4.72675e-06	0.000124864
ENSG00000143819	EPHX1	Selinexor+Abemeciclib	18.982	1.40778	3.88958	0.308088	4.56941	4.89102e-06	0.00012895
ENSG00000149115	TNKS1BP1	Selinexor+Abemeciclib	128.087	1.20411	3.88409	0.263692	4.56635	4.96296e-06	0.000130591
ENSG00000107679	PLEKHA1	Selinexor+Abemeciclib	395.914	-0.626442	3.87902	0.137272	-4.56349	5.03097e-06	0.000132122
ENSG00000134352	IL6ST	Selinexor+Abemeciclib	268.113	0.863792	3.87866	0.189307	4.56291	5.04503e-06	0.000132233
ENSG00000138346	DNA2	Selinexor+Abemeciclib	8.44617	-2.35352	3.87667	0.515962	-4.56141	5.08108e-06	0.000132839
ENSG00000138669	PRKG2	Selinexor+Abemeciclib	93.8382	-0.724754	3.87667	0.1589	-4.56106	5.08954e-06	0.000132839
ENSG00000109084	TMEM97	Selinexor+Abemeciclib	11.5514	-1.84856	3.87667	0.405321	-4.56072	5.09779e-06	0.000132839
ENSG00000165861	ZFYVE1	Selinexor+Abemeciclib	20.2778	1.41573	3.87501	0.3105	4.55951	5.12734e-06	0.00013335
ENSG00000198763	MT-ND2	Selinexor+Abemeciclib	3188	1.99296	3.87267	0.437247	4.55797	5.165e-06	0.000134071
ENSG00000163507	CIP2A	Selinexor+Abemeciclib	13.7546	-1.75948	3.8694	0.386191	-4.55598	5.21409e-06	0.000135084
ENSG00000136159	NUDT15	Selinexor+Abemeciclib	86.6229	-0.848523	3.86802	0.186289	-4.55488	5.24165e-06	0.000135514
ENSG00000153823	PID1	Selinexor+Abemeciclib	198.273	-0.581201	3.86802	0.12761	-4.55451	5.25082e-06	0.000135514
ENSG00000196705	ZNF431	Selinexor+Abemeciclib	54.314	0.932162	3.85153	0.205046	4.54612	5.46445e-06	0.000140757
ENSG00000237440	ZNF737	Selinexor+Abemeciclib	27.57	1.15733	3.84728	0.254732	4.54333	5.53737e-06	0.000142141
ENSG00000174738	NR1D2	Selinexor+Abemeciclib	56.0658	-1.64381	3.84728	0.361815	-4.54324	5.53954e-06	0.000142141
ENSG00000218426	AL590867.2	Selinexor+Abemeciclib	18.4307	-1.49302	3.84728	0.328652	-4.54285	5.54989e-06	0.000142141
ENSG00000141736	ERBB2	Selinexor+Abemeciclib	51.0468	0.953873	3.84444	0.210055	4.54107	5.59696e-06	0.000143074
ENSG00000187514	PTMA	Selinexor+Abemeciclib	113.739	-0.726918	3.8411	0.160153	-4.53889	5.65498e-06	0.00014418
ENSG00000089053	ANAPC5	Selinexor+Abemeciclib	80.9818	-0.732586	3.8411	0.161411	-4.53865	5.66168e-06	0.00014418
ENSG00000206337	HCP5	Selinexor+Abemeciclib	95.3332	0.891698	3.83591	0.196594	4.53572	5.7406e-06	0.000145913
ENSG00000159433	STARD9	Selinexor+Abemeciclib	40.4151	1.08638	3.83504	0.23956	4.53491	5.76287e-06	0.000146203
ENSG00000137497	NUMA1	Selinexor+Abemeciclib	114.272	0.738665	3.8334	0.162927	4.53371	5.79558e-06	0.000146756
ENSG00000196498	NCOR2	Selinexor+Abemeciclib	86.8477	0.773361	3.82595	0.170731	4.52969	5.90699e-06	0.000149296
ENSG00000163235	TGFA	Selinexor+Abemeciclib	1701.92	-0.651862	3.81891	0.14403	-4.52586	6.0149e-06	0.000151738
ENSG00000157873	TNFRSF14	Selinexor+Abemeciclib	31.2263	1.215	3.81689	0.268539	4.52449	6.05426e-06	0.000152445
ENSG00000214485	RPL7P1	Selinexor+Abemeciclib	68.3186	-0.924256	3.81384	0.204364	-4.5226	6.10834e-06	0.000153519
ENSG00000183087	GAS6	Selinexor+Abemeciclib	13.9112	1.77677	3.80865	0.393118	4.51968	6.19335e-06	0.000155365
ENSG00000167232	ZNF91	Selinexor+Abemeciclib	188.725	0.599328	3.80862	0.132616	4.51927	6.20529e-06	0.000155375
ENSG00000265735	RN7SL5P	Selinexor+Abemeciclib	32803.5	1.89849	3.80686	0.420205	4.51802	6.24215e-06	0.000156007
ENSG00000122034	GTF3A	Selinexor+Abemeciclib	48.8813	-0.887828	3.80345	0.196598	-4.51596	6.30301e-06	0.000157236
ENSG00000118680	MYL12B	Selinexor+Abemeciclib	71.3844	-0.945067	3.80246	0.209313	-4.51509	6.32907e-06	0.000157594
ENSG00000108262	GIT1	Selinexor+Abemeciclib	59.6981	0.991847	3.79947	0.219764	4.51324	6.38459e-06	0.000158682
ENSG00000228716	DHFR	Selinexor+Abemeciclib	14.1245	-1.7774	3.79568	0.394015	-4.51099	6.4525e-06	0.000160074
ENSG00000119922	IFIT2	Selinexor+Abemeciclib	18.4919	2.69788	3.78965	0.598511	4.50766	6.55471e-06	0.000162311
ENSG00000101003	GINS1	Selinexor+Abemeciclib	9.28768	-2.07743	3.78577	0.461102	-4.50537	6.6258e-06	0.000163769
ENSG00000198860	TSEN15	Selinexor+Abemeciclib	13.3119	-1.90869	3.7787	0.424019	-4.50142	6.75002e-06	0.000166456
ENSG00000112081	SRSF3	Selinexor+Abemeciclib	106.878	-0.673737	3.7787	0.149682	-4.50113	6.75927e-06	0.000166456
ENSG00000105974	CAV1	Selinexor+Abemeciclib	358.251	-0.802842	3.76506	0.178645	-4.49406	6.9877e-06	0.000171767
ENSG00000275895	U2AF1L5	Selinexor+Abemeciclib	28.0991	-1.15602	3.76223	0.257334	-4.49228	7.04631e-06	0.000172892
ENSG00000120690	ELF1	Selinexor+Abemeciclib	40.3297	0.920858	3.75948	0.205066	4.49055	7.10402e-06	0.00017399
ENSG00000134748	PRPF38A	Selinexor+Abemeciclib	51.0263	0.881188	3.74789	0.196498	4.48447	7.30941e-06	0.000178695
ENSG00000173402	DAG1	Selinexor+Abemeciclib	257.488	0.772055	3.74577	0.172217	4.48305	7.35846e-06	0.000179568
ENSG00000128052	KDR	Selinexor+Abemeciclib	372.009	0.765958	3.74396	0.170905	4.48177	7.4026e-06	0.000180318
ENSG00000130449	ZSWIM6	Selinexor+Abemeciclib	233.067	-0.571312	3.74362	0.12749	-4.48122	7.42181e-06	0.000180459
ENSG00000123146	ADGRE5	Selinexor+Abemeciclib	30.1147	1.06984	3.73582	0.238964	4.477	7.56994e-06	0.000183728
ENSG00000122299	ZC3H7A	Selinexor+Abemeciclib	196.331	-0.6493	3.73464	0.145062	-4.47603	7.60437e-06	0.000184231
ENSG00000100311	PDGFB	Selinexor+Abemeciclib	5.89522	3.50769	3.72831	0.784275	4.47253	7.72994e-06	0.000186937
ENSG00000072310	SREBF1	Selinexor+Abemeciclib	47.3267	0.957307	3.70459	0.214621	4.46046	8.17845e-06	0.000197428
ENSG00000121316	PLBD1	Selinexor+Abemeciclib	35.8402	1.07938	3.70307	0.242059	4.45915	8.22845e-06	0.000198119
ENSG00000113504	SLC12A7	Selinexor+Abemeciclib	27.9212	1.18358	3.70307	0.265439	4.45894	8.23653e-06	0.000198119
ENSG00000197077	KIAA1671	Selinexor+Abemeciclib	88.592	0.721724	3.69602	0.162	4.45508	8.38636e-06	0.000201362
ENSG00000147526	TACC1	Selinexor+Abemeciclib	11.6696	-2.03628	3.69326	0.457272	-4.45311	8.46364e-06	0.000202645
ENSG00000014216	CAPN1	Selinexor+Abemeciclib	35.3838	1.02574	3.69326	0.230352	4.45295	8.46992e-06	0.000202645
ENSG00000196584	XRCC2	Selinexor+Abemeciclib	6.37758	-2.94023	3.69264	0.660391	-4.45226	8.49716e-06	0.000202936
ENSG00000147604	RPL7	Selinexor+Abemeciclib	411.344	-0.864364	3.69095	0.194194	-4.45104	8.54554e-06	0.000203729
ENSG00000102226	USP11	Selinexor+Abemeciclib	30.9415	1.00539	3.68812	0.225967	4.44926	8.61652e-06	0.000205058
ENSG00000133935	ERG28	Selinexor+Abemeciclib	17.0417	-1.55359	3.67705	0.349639	-4.4434	8.85464e-06	0.000210352
ENSG00000197956	S100A6	Selinexor+Abemeciclib	191.077	-1.17746	3.67614	0.26504	-4.44257	8.88891e-06	0.000210794
ENSG00000076554	TPD52	Selinexor+Abemeciclib	115.644	-0.708244	3.6744	0.159467	-4.44133	8.9404e-06	0.000211642
ENSG00000115415	STAT1	Selinexor+Abemeciclib	120.452	0.661434	3.66622	0.149076	4.4369	9.12641e-06	0.000215666
ENSG00000164442	CITED2	Selinexor+Abemeciclib	278.82	-0.795142	3.66073	0.179337	-4.4338	9.25873e-06	0.000218409
ENSG00000176641	RNF152	Selinexor+Abemeciclib	11.1345	2.08186	3.65917	0.469664	4.43265	9.30832e-06	0.000219194
ENSG00000116005	PCYOX1	Selinexor+Abemeciclib	89.9261	0.757577	3.65698	0.170965	4.43118	9.37189e-06	0.000220305
ENSG00000140396	NCOA2	Selinexor+Abemeciclib	71.6818	0.812415	3.65524	0.183392	4.42994	9.4258e-06	0.000221186
ENSG00000110090	CPT1A	Selinexor+Abemeciclib	110.138	0.713075	3.65446	0.160995	4.42918	9.45939e-06	0.000221587
ENSG00000151176	PLBD2	Selinexor+Abemeciclib	26.7227	1.19739	3.65263	0.27042	4.42789	9.51575e-06	0.00022252
ENSG00000076201	PTPN23	Selinexor+Abemeciclib	38.9266	0.986577	3.63864	0.223179	4.42056	9.84448e-06	0.000229807
ENSG00000132388	UBE2G1	Selinexor+Abemeciclib	49.8236	-0.866217	3.63673	0.196011	-4.41924	9.90488e-06	0.000230816
ENSG00000143476	DTL	Selinexor+Abemeciclib	14.7683	-4.30682	3.63352	0.974997	-4.41726	9.99578e-06	0.000232532
ENSG00000172534	HCFC1	Selinexor+Abemeciclib	96.213	0.713482	3.62215	0.161742	4.41123	1.02786e-05	0.000238699
ENSG00000111266	DUSP16	Selinexor+Abemeciclib	53.6281	0.908578	3.61491	0.206174	4.40684	1.0489e-05	0.000242712
ENSG00000250001	AC027335.1	Selinexor+Abemeciclib	13.7186	-1.64596	3.61491	0.373513	-4.40671	1.04952e-05	0.000242712
ENSG00000148484	RSU1	Selinexor+Abemeciclib	13.7272	-1.63897	3.61491	0.371991	-4.40593	1.05331e-05	0.000242712
ENSG00000093167	LRRFIP2	Selinexor+Abemeciclib	338.314	-0.676103	3.61491	0.153457	-4.40582	1.05382e-05	0.000242712
ENSG00000198585	NUDT16	Selinexor+Abemeciclib	23.2315	1.28096	3.61491	0.290758	4.40561	1.05489e-05	0.000242712
ENSG00000187266	EPOR	Selinexor+Abemeciclib	26.5414	1.23616	3.61491	0.280603	4.40538	1.05597e-05	0.000242712
ENSG00000111670	GNPTAB	Selinexor+Abemeciclib	30.1872	1.05823	3.61172	0.240319	4.40342	1.06558e-05	0.000244501
ENSG00000129451	KLK10	Selinexor+Abemeciclib	71.3007	-0.795464	3.60834	0.180731	-4.40136	1.07573e-05	0.00024641
ENSG00000117650	NEK2	Selinexor+Abemeciclib	4.67204	-4.11479	3.60635	0.935178	-4.4	1.08251e-05	0.00024754
ENSG00000143554	SLC27A3	Selinexor+Abemeciclib	7.87994	2.48179	3.6009	0.564439	4.39691	1.09804e-05	0.000250666
ENSG00000109787	KLF3	Selinexor+Abemeciclib	229.875	0.547449	3.59909	0.124544	4.39563	1.10451e-05	0.000251715
ENSG00000100979	PLTP	Selinexor+Abemeciclib	24.0759	2.61096	3.59251	0.594486	4.39197	1.12327e-05	0.000255559
ENSG00000170734	POLH	Selinexor+Abemeciclib	49.3815	0.936783	3.59229	0.213318	4.39149	1.12575e-05	0.000255689
ENSG00000164342	TLR3	Selinexor+Abemeciclib	6.37236	3.30735	3.59054	0.753339	4.39025	1.13219e-05	0.000256719
ENSG00000141510	TP53	Selinexor+Abemeciclib	70.6762	0.759168	3.5848	0.173049	4.38701	1.1492e-05	0.000260136
ENSG00000217128	FNIP1	Selinexor+Abemeciclib	90.2484	0.705216	3.58196	0.160817	4.38522	1.15869e-05	0.000261845
ENSG00000168393	DTYMK	Selinexor+Abemeciclib	7.68618	-2.30297	3.58118	0.525258	-4.38447	1.16271e-05	0.000262311
ENSG00000151718	WWC2	Selinexor+Abemeciclib	65.9271	-0.833754	3.57326	0.190349	-4.38013	1.18609e-05	0.000267138
ENSG00000198840	MT-ND3	Selinexor+Abemeciclib	813.275	1.36916	3.56193	0.313026	4.37395	1.2202e-05	0.000274201
ENSG00000197694	SPTAN1	Selinexor+Abemeciclib	354.92	0.594573	3.56193	0.135948	4.37352	1.22261e-05	0.000274201
ENSG00000040275	SPDL1	Selinexor+Abemeciclib	5.99186	-2.78907	3.56193	0.637742	-4.37335	1.22356e-05	0.000274201
ENSG00000197451	HNRNPAB	Selinexor+Abemeciclib	32.465	-1.01138	3.55469	0.231472	-4.36934	1.24621e-05	0.000278811
ENSG00000101096	NFATC2	Selinexor+Abemeciclib	52.3198	-0.857126	3.54822	0.196331	-4.36573	1.26702e-05	0.000282995
ENSG00000171988	JMJD1C	Selinexor+Abemeciclib	142.405	0.687383	3.54317	0.157555	4.36282	1.28397e-05	0.000286307
ENSG00000117569	PTBP2	Selinexor+Abemeciclib	42.431	-0.887292	3.53013	0.203699	-4.35589	1.32528e-05	0.000295029
ENSG00000072042	RDH11	Selinexor+Abemeciclib	20.1725	-1.27029	3.52653	0.291773	-4.35371	1.33854e-05	0.000297488
ENSG00000214922	HLA-F-AS1	Selinexor+Abemeciclib	57.4489	-0.836894	3.5247	0.192282	-4.35242	1.34642e-05	0.000298746
ENSG00000197622	CDC42SE1	Selinexor+Abemeciclib	295.788	-0.587978	3.52362	0.13512	-4.35152	1.35199e-05	0.000299488
ENSG00000251450	RASGRF2-AS1	Selinexor+Abemeciclib	78.8506	-0.770782	3.51698	0.177281	-4.3478	1.37509e-05	0.000304104
ENSG00000020256	ZFP64	Selinexor+Abemeciclib	22.0051	1.17702	3.51331	0.270855	4.34559	1.38903e-05	0.000306682
ENSG00000100796	PPP4R3A	Selinexor+Abemeciclib	114.69	0.611625	3.51187	0.140781	4.3445	1.39594e-05	0.000307701
ENSG00000173706	HEG1	Selinexor+Abemeciclib	747.921	0.791384	3.51061	0.1822	4.3435	1.4023e-05	0.000308599
ENSG00000121644	DESI2	Selinexor+Abemeciclib	313.544	-0.643704	3.50792	0.148258	-4.34178	1.41331e-05	0.000310512
ENSG00000188895	MSL1	Selinexor+Abemeciclib	120.031	0.705725	3.50687	0.162576	4.34089	1.41905e-05	0.000311264
ENSG00000237649	KIFC1	Selinexor+Abemeciclib	5.22201	-3.57676	3.50238	0.824467	-4.33826	1.43613e-05	0.000314499
ENSG00000136828	RALGPS1	Selinexor+Abemeciclib	9.97391	-1.95382	3.49168	0.45097	-4.33249	1.47436e-05	0.000322344
ENSG00000149485	FADS1	Selinexor+Abemeciclib	53.2952	-0.856962	3.49099	0.197845	-4.33147	1.48115e-05	0.00032286
ENSG00000160710	ADAR	Selinexor+Abemeciclib	234.089	0.687079	3.49099	0.158627	4.33142	1.48152e-05	0.00032286
ENSG00000223928	NUP35P1	Selinexor+Abemeciclib	11.3616	-1.86235	3.48992	0.430051	-4.33052	1.48756e-05	0.000323652
ENSG00000106546	AHR	Selinexor+Abemeciclib	25.8251	1.09753	3.48838	0.253521	4.32917	1.49674e-05	0.000324801
ENSG00000263857	MIR4729	Selinexor+Abemeciclib	9.80146	-2.03909	3.48838	0.471055	-4.32877	1.49943e-05	0.000324801
ENSG00000160298	C21orf58	Selinexor+Abemeciclib	5.10477	-3.53353	3.48838	0.816306	-4.32868	1.50009e-05	0.000324801
ENSG00000116209	TMEM59	Selinexor+Abemeciclib	95.6236	0.785018	3.48431	0.181454	4.32626	1.51664e-05	0.000327858
ENSG00000154556	SORBS2	Selinexor+Abemeciclib	86.1732	0.773547	3.47956	0.178925	4.32329	1.53716e-05	0.000331465
ENSG00000114850	SSR3	Selinexor+Abemeciclib	139.458	-0.727052	3.47956	0.168189	-4.32282	1.5405e-05	0.000331465
ENSG00000221716	SNORA11	Selinexor+Abemeciclib	8.08275	2.51282	3.47956	0.581298	4.32278	1.54072e-05	0.000331465
ENSG00000112742	TTK	Selinexor+Abemeciclib	11.4094	-3.44839	3.47942	0.797809	-4.32232	1.54397e-05	0.000331573
ENSG00000164237	CMBL	Selinexor+Abemeciclib	46.003	0.941276	3.47942	0.217787	4.32201	1.54616e-05	0.000331573
ENSG00000158195	WASF2	Selinexor+Abemeciclib	116.168	0.652901	3.47762	0.151109	4.32074	1.55506e-05	0.000332951
ENSG00000101000	PROCR	Selinexor+Abemeciclib	9.2981	1.96762	3.47644	0.455489	4.31979	1.56177e-05	0.000333856
ENSG00000138640	FAM13A	Selinexor+Abemeciclib	22.1649	1.2447	3.47313	0.288274	4.31776	1.57621e-05	0.000336408
ENSG00000102189	EEA1	Selinexor+Abemeciclib	86.182	-0.667644	3.47037	0.15469	-4.31601	1.58878e-05	0.000338553
ENSG00000103742	IGDCC4	Selinexor+Abemeciclib	47.0233	0.814144	3.46934	0.188672	4.31513	1.59509e-05	0.00033936
ENSG00000072571	HMMR	Selinexor+Abemeciclib	6.09956	-3.63418	3.46708	0.842487	-4.31363	1.60594e-05	0.000341129
ENSG00000159685	CHCHD6	Selinexor+Abemeciclib	12.9284	-1.64276	3.46537	0.380937	-4.31241	1.61483e-05	0.000342477
ENSG00000147588	PMP2	Selinexor+Abemeciclib	65.6001	-0.829914	3.44447	0.19294	-4.30142	1.6971e-05	0.000359357
ENSG00000123975	CKS2	Selinexor+Abemeciclib	9.97181	-1.90829	3.43777	0.444032	-4.29765	1.7262e-05	0.000364945
ENSG00000068079	IFI35	Selinexor+Abemeciclib	21.3011	1.20111	3.4326	0.279674	4.29466	1.74964e-05	0.000369319
ENSG00000030582	GRN	Selinexor+Abemeciclib	47.1135	0.898452	3.43135	0.20925	4.29367	1.75743e-05	0.000370383
ENSG00000160201	U2AF1	Selinexor+Abemeciclib	31.0089	-1.17253	3.42712	0.273262	-4.29087	1.77977e-05	0.000374007
ENSG00000138162	TACC2	Selinexor+Abemeciclib	68.6159	0.828474	3.42712	0.193081	4.29081	1.78019e-05	0.000374007
ENSG00000097046	CDC7	Selinexor+Abemeciclib	17.5483	-1.36077	3.42408	0.317276	-4.28891	1.79551e-05	0.000376638
ENSG00000197614	MFAP5	Selinexor+Abemeciclib	95.5375	-1.37533	3.4206	0.32084	-4.28667	1.81372e-05	0.000379664
ENSG00000008441	NFIX	Selinexor+Abemeciclib	101.222	0.768759	3.4206	0.179347	4.28644	1.81559e-05	0.000379664
ENSG00000214189	ZNF788P	Selinexor+Abemeciclib	24.4223	1.1033	3.41572	0.257565	4.2836	1.83895e-05	0.000383952
ENSG00000115353	TACR1	Selinexor+Abemeciclib	20.5152	1.40902	3.41373	0.329038	4.28223	1.85026e-05	0.000385715
ENSG00000051825	MPHOSPH9	Selinexor+Abemeciclib	44.5437	-0.873683	3.40939	0.204148	-4.27967	1.87174e-05	0.000389588
ENSG00000076108	BAZ2A	Selinexor+Abemeciclib	186.156	0.529603	3.40805	0.123778	4.27864	1.88043e-05	0.000390792
ENSG00000159403	C1R	Selinexor+Abemeciclib	49.477	1.02079	3.39595	0.238961	4.27178	1.93915e-05	0.00040184
ENSG00000184634	MED12	Selinexor+Abemeciclib	27.0037	1.11101	3.39595	0.260101	4.27145	1.9421e-05	0.00040184
ENSG00000120328	PCDHB12	Selinexor+Abemeciclib	84.1613	0.852378	3.39595	0.199573	4.271	1.94595e-05	0.00040184
ENSG00000114030	KPNA1	Selinexor+Abemeciclib	68.3299	0.725912	3.39595	0.169973	4.27075	1.94816e-05	0.00040184
ENSG00000232732	AC097717.1	Selinexor+Abemeciclib	3.39828	-5.18513	3.39595	1.21411	-4.27071	1.94853e-05	0.00040184
ENSG00000272325	NUDT3	Selinexor+Abemeciclib	44.9808	-0.85255	3.39165	0.199747	-4.26816	1.97093e-05	0.000405837
ENSG00000102908	NFAT5	Selinexor+Abemeciclib	273.171	0.564779	3.38283	0.132475	4.26329	2.01442e-05	0.000414157
ENSG00000142166	IFNAR1	Selinexor+Abemeciclib	138.831	0.634744	3.38043	0.148941	4.26171	2.0287e-05	0.000416456
ENSG00000278048	AC024051.10	Selinexor+Abemeciclib	6.30503	-2.76838	3.37867	0.649784	-4.26046	2.04005e-05	0.000418147
ENSG00000064607	SUGP2	Selinexor+Abemeciclib	75.691	-0.801184	3.36945	0.188276	-4.25537	2.087e-05	0.00042712
ENSG00000171793	CTPS1	Selinexor+Abemeciclib	7.83418	-2.40444	3.36824	0.565163	-4.25441	2.09598e-05	0.000428307
ENSG00000111199	TRPV4	Selinexor+Abemeciclib	189.156	0.749277	3.36663	0.176166	4.25324	2.10699e-05	0.000429902
ENSG00000132510	KDM6B	Selinexor+Abemeciclib	20.8022	1.31688	3.3596	0.309907	4.24927	2.14464e-05	0.000436922
ENSG00000196693	ZNF33B	Selinexor+Abemeciclib	25.9195	1.14168	3.35834	0.268738	4.24829	2.15411e-05	0.000438187
ENSG00000198886	MT-ND4	Selinexor+Abemeciclib	8236.82	1.37626	3.35118	0.324264	4.24425	2.19321e-05	0.000445467
ENSG00000164305	CASP3	Selinexor+Abemeciclib	44.5673	-0.935222	3.34948	0.220413	-4.24304	2.20515e-05	0.000447216
ENSG00000232295	AL589935.1	Selinexor+Abemeciclib	71.7309	0.919105	3.34211	0.216827	4.23889	2.24627e-05	0.00045487
ENSG00000187079	TEAD1	Selinexor+Abemeciclib	462.555	0.560084	3.34076	0.132162	4.23785	2.25668e-05	0.00045629
ENSG00000234545	FAM133B	Selinexor+Abemeciclib	24.7453	-1.11456	3.33973	0.263054	-4.23699	2.26541e-05	0.000457368
ENSG00000133121	STARD13	Selinexor+Abemeciclib	35.0439	0.934341	3.33147	0.22076	4.23237	2.31238e-05	0.00046615
ENSG00000167548	KMT2D	Selinexor+Abemeciclib	198.933	0.592676	3.32856	0.140095	4.23053	2.33144e-05	0.000469289
ENSG00000123473	STIL	Selinexor+Abemeciclib	14.6456	-1.42348	3.32654	0.336589	-4.22914	2.34584e-05	0.000471481
ENSG00000004700	RECQL	Selinexor+Abemeciclib	31.9159	-0.977262	3.32291	0.231199	-4.22693	2.36903e-05	0.000475433
ENSG00000109436	TBC1D9	Selinexor+Abemeciclib	38.1059	0.883673	3.32101	0.209123	4.22561	2.383e-05	0.000477522
ENSG00000167470	MIDN	Selinexor+Abemeciclib	49.1621	-0.86321	3.31735	0.204403	-4.22307	2.40997e-05	0.000481564
ENSG00000103202	NME4	Selinexor+Abemeciclib	34.8115	-1.12261	3.31735	0.265831	-4.22304	2.41033e-05	0.000481564
ENSG00000170035	UBE2E3	Selinexor+Abemeciclib	127.429	-0.795898	3.31147	0.188617	-4.21965	2.44681e-05	0.000488129
ENSG00000130818	ZNF426	Selinexor+Abemeciclib	47.8976	0.818706	3.30676	0.19415	4.21687	2.47715e-05	0.000493449
ENSG00000065328	MCM10	Selinexor+Abemeciclib	4.34649	-3.83237	3.30238	0.909381	-4.21426	2.50597e-05	0.000498451
ENSG00000176208	ATAD5	Selinexor+Abemeciclib	12.1149	-1.65645	3.29741	0.39334	-4.21125	2.5396e-05	0.000504182
ENSG00000114346	ECT2	Selinexor+Abemeciclib	67.7331	-0.746307	3.29741	0.177234	-4.21086	2.54397e-05	0.000504182
ENSG00000005059	MCUB	Selinexor+Abemeciclib	21.6015	-1.15257	3.29741	0.273726	-4.21068	2.54604e-05	0.000504182
ENSG00000091651	ORC6	Selinexor+Abemeciclib	3.7596	-4.68827	3.29388	1.114	-4.20851	2.57059e-05	0.000508297
ENSG00000161013	MGAT4B	Selinexor+Abemeciclib	55.6373	0.849807	3.29383	0.201943	4.20815	2.57467e-05	0.000508355
ENSG00000116604	MEF2D	Selinexor+Abemeciclib	86.0194	0.773534	3.29342	0.183842	4.20761	2.58088e-05	0.000508835
ENSG00000238103	RPL9P7	Selinexor+Abemeciclib	42.3488	-1.07487	3.29214	0.255519	-4.20661	2.59229e-05	0.000510337
ENSG00000033178	UBA6	Selinexor+Abemeciclib	69.9345	-0.716922	3.29122	0.17046	-4.2058	2.6016e-05	0.000511421
ENSG00000280339	AP001528.2	Selinexor+Abemeciclib	19.5856	1.28426	3.28854	0.30548	4.20407	2.62157e-05	0.000514594
ENSG00000214652	ZNF727	Selinexor+Abemeciclib	22.1516	1.21635	3.28306	0.289547	4.20089	2.65869e-05	0.000521118
ENSG00000144040	SFXN5	Selinexor+Abemeciclib	44.2719	-0.848551	3.27846	0.202125	-4.19816	2.69095e-05	0.000526674
ENSG00000004897	CDC27	Selinexor+Abemeciclib	104.22	-0.625573	3.2776	0.149039	-4.19738	2.70017e-05	0.000527711
ENSG00000066697	MSANTD3	Selinexor+Abemeciclib	59.7726	-0.780313	3.2732	0.186021	-4.19476	2.73163e-05	0.000533085
ENSG00000151012	SLC7A11	Selinexor+Abemeciclib	18.2539	1.49196	3.27287	0.355739	4.19397	2.74115e-05	0.000533497
ENSG00000248092	NNT-AS1	Selinexor+Abemeciclib	21.8462	1.25337	3.27287	0.298855	4.19393	2.74168e-05	0.000533497
ENSG00000130813	SHFL	Selinexor+Abemeciclib	36.6138	0.912113	3.263	0.217769	4.18844	2.80873e-05	0.000545754
ENSG00000008256	CYTH3	Selinexor+Abemeciclib	49.876	-0.900754	3.26179	0.215106	-4.18748	2.82065e-05	0.000547279
ENSG00000169021	UQCRFS1	Selinexor+Abemeciclib	28.8923	-1.03321	3.2546	0.246979	-4.1834	2.87185e-05	0.00055641
ENSG00000183762	KREMEN1	Selinexor+Abemeciclib	268.163	0.718945	3.25117	0.171944	4.18127	2.8988e-05	0.000560823
ENSG00000167992	VWCE	Selinexor+Abemeciclib	5.70842	2.97204	3.25064	0.710902	4.18067	2.90654e-05	0.000561513
ENSG00000163346	PBXIP1	Selinexor+Abemeciclib	29.526	1.09101	3.24977	0.261021	4.1798	2.9177e-05	0.000562644
ENSG00000160299	PCNT	Selinexor+Abemeciclib	31.2872	-1.09113	3.24977	0.261064	-4.17956	2.92076e-05	0.000562644
ENSG00000122863	CHST3	Selinexor+Abemeciclib	312.409	0.69106	3.24774	0.165398	4.17817	2.93864e-05	0.000565279
ENSG00000140464	PML	Selinexor+Abemeciclib	81.7216	0.834676	3.24566	0.199838	4.17675	2.95699e-05	0.000567995
ENSG00000137492	THAP12	Selinexor+Abemeciclib	23.5503	-1.1478	3.24419	0.274879	-4.17566	2.97121e-05	0.000569913
ENSG00000213585	VDAC1	Selinexor+Abemeciclib	115.016	-0.650823	3.24395	0.155878	-4.17521	2.9771e-05	0.00057023
ENSG00000152291	TGOLN2	Selinexor+Abemeciclib	233.182	0.603514	3.23726	0.14468	4.17138	3.0276e-05	0.000579078
ENSG00000115170	ACVR1	Selinexor+Abemeciclib	35.1964	0.934079	3.23704	0.223959	4.17076	3.03587e-05	0.000579378
ENSG00000166394	CYB5R2	Selinexor+Abemeciclib	14.5041	-1.56058	3.23704	0.374185	-4.17061	3.03779e-05	0.000579378
ENSG00000100889	PCK2	Selinexor+Abemeciclib	19.2932	1.43389	3.23591	0.343883	4.1697	3.05003e-05	0.000580888
ENSG00000172901	LVRN	Selinexor+Abemeciclib	80.5396	0.730579	3.23584	0.175226	4.16934	3.05485e-05	0.000580983
ENSG00000186480	INSIG1	Selinexor+Abemeciclib	54.8825	-1.70565	3.23053	0.4094	-4.16623	3.09679e-05	0.000588128
ENSG00000128606	LRRC17	Selinexor+Abemeciclib	45.0788	-0.932197	3.23044	0.22377	-4.16586	3.10176e-05	0.000588241
ENSG00000137486	ARRB1	Selinexor+Abemeciclib	35.7117	0.914906	3.22834	0.219698	4.16439	3.12187e-05	0.000591096
ENSG00000102893	PHKB	Selinexor+Abemeciclib	70.5725	-0.774116	3.22834	0.185904	-4.16407	3.12626e-05	0.000591096
ENSG00000169118	CSNK1G1	Selinexor+Abemeciclib	39.8339	1.00483	3.22834	0.241327	4.1638	3.13e-05	0.000591096
ENSG00000078699	CBFA2T2	Selinexor+Abemeciclib	27.7451	1.01959	3.22354	0.245038	4.16095	3.16922e-05	0.000597663
ENSG00000175073	VCPIP1	Selinexor+Abemeciclib	73.8826	0.681993	3.20299	0.164343	4.14981	3.32744e-05	0.000626622
ENSG00000143621	ILF2	Selinexor+Abemeciclib	30.4514	-1.13202	3.19573	0.27306	-4.14566	3.3883e-05	0.00063719
ENSG00000171206	TRIM8	Selinexor+Abemeciclib	118.979	0.645164	3.19441	0.155662	4.14465	3.40337e-05	0.000639131
ENSG00000153317	ASAP1	Selinexor+Abemeciclib	402.91	-0.530719	3.1935	0.128074	-4.14385	3.41528e-05	0.000640472
ENSG00000154767	XPC	Selinexor+Abemeciclib	46.3485	0.837977	3.18988	0.202331	4.14162	3.44865e-05	0.00064583
ENSG00000274290	H2BC6	Selinexor+Abemeciclib	10.5545	1.7803	3.18423	0.430199	4.13832	3.49866e-05	0.000654283
ENSG00000114439	BBX	Selinexor+Abemeciclib	105.552	0.695927	3.18149	0.168239	4.13655	3.52569e-05	0.000658423
ENSG00000014138	POLA2	Selinexor+Abemeciclib	10.2574	-1.75156	3.16339	0.42445	-4.12665	3.68088e-05	0.000686451
ENSG00000170153	RNF150	Selinexor+Abemeciclib	12.0285	1.96132	3.16299	0.475341	4.12612	3.68937e-05	0.000687081
ENSG00000198727	MT-CYB	Selinexor+Abemeciclib	4490.3	1.80799	3.16172	0.438288	4.12513	3.70528e-05	0.000689091
ENSG00000180914	OXTR	Selinexor+Abemeciclib	1173.12	-0.500086	3.15562	0.121334	-4.12157	3.76293e-05	0.000698845
ENSG00000225630	MTND2P28	Selinexor+Abemeciclib	540.172	1.59728	3.15181	0.387762	4.11923	3.80134e-05	0.000705004
ENSG00000060656	PTPRU	Selinexor+Abemeciclib	182.466	0.724295	3.14075	0.176097	4.11305	3.90473e-05	0.000723181
ENSG00000122952	ZWINT	Selinexor+Abemeciclib	8.50702	-2.29367	3.14058	0.557765	-4.11225	3.91815e-05	0.000723465
ENSG00000182504	CEP97	Selinexor+Abemeciclib	25.4699	-1.02067	3.14058	0.248208	-4.11215	3.91996e-05	0.000723465
ENSG00000206052	DOK6	Selinexor+Abemeciclib	76.844	0.704241	3.14058	0.171265	4.112	3.9224e-05	0.000723465
ENSG00000184557	SOCS3	Selinexor+Abemeciclib	31.6867	-1.05647	3.12933	0.257333	-4.10547	4.03492e-05	0.000742452
ENSG00000170632	ARMC10	Selinexor+Abemeciclib	70.8308	-0.821205	3.12933	0.200031	-4.10539	4.03639e-05	0.000742452
ENSG00000232931	LINC00342	Selinexor+Abemeciclib	12.9551	-1.57126	3.12908	0.382774	-4.10494	4.04425e-05	0.000742882
ENSG00000109814	UGDH	Selinexor+Abemeciclib	327.52	-0.622467	3.12775	0.151676	-4.10391	4.06224e-05	0.000745168
ENSG00000077514	POLD3	Selinexor+Abemeciclib	17.3724	-1.3611	3.12558	0.3318	-4.10217	4.09291e-05	0.000748887
ENSG00000157020	SEC13	Selinexor+Abemeciclib	46.422	-0.767417	3.12558	0.187083	-4.10201	4.09577e-05	0.000748887
ENSG00000105810	CDK6	Selinexor+Abemeciclib	614.304	-0.470948	3.12558	0.114815	-4.10181	4.09922e-05	0.000748887
ENSG00000163781	TOPBP1	Selinexor+Abemeciclib	81.094	-0.719697	3.12118	0.175572	-4.09916	4.14659e-05	0.000756514
ENSG00000125249	RAP2A	Selinexor+Abemeciclib	389.052	-0.614991	3.12069	0.15005	-4.09858	4.1569e-05	0.000757367
ENSG00000167173	C15orf39	Selinexor+Abemeciclib	18.7144	1.25489	3.11997	0.306229	4.09788	4.16943e-05	0.000758621
ENSG00000175592	FOSL1	Selinexor+Abemeciclib	31.6565	-2.10258	3.11653	0.513359	-4.09574	4.20829e-05	0.000764657
ENSG00000189403	HMGB1	Selinexor+Abemeciclib	76.2808	-0.810098	3.11118	0.197944	-4.09257	4.26625e-05	0.000774143
ENSG00000069869	NEDD4	Selinexor+Abemeciclib	27.0095	-1.12812	3.0952	0.276266	-4.08347	4.43687e-05	0.000803155
ENSG00000176890	TYMS	Selinexor+Abemeciclib	37.5493	-0.88812	3.0952	0.217495	-4.0834	4.43808e-05	0.000803155
ENSG00000104613	INTS10	Selinexor+Abemeciclib	69.6061	-0.742308	3.09451	0.181817	-4.08272	4.45118e-05	0.000804442
ENSG00000162909	CAPN2	Selinexor+Abemeciclib	226.06	0.494676	3.08773	0.121281	4.07878	4.52727e-05	0.000817096
ENSG00000136802	LRRC8A	Selinexor+Abemeciclib	44.3224	0.933772	3.07807	0.229242	4.0733	4.63524e-05	0.000835461
ENSG00000165152	PGAP4	Selinexor+Abemeciclib	191.408	0.518505	3.07151	0.127414	4.06947	4.71209e-05	0.000848177
ENSG00000198888	MT-ND1	Selinexor+Abemeciclib	3373.62	1.74734	3.06822	0.429619	4.06718	4.75846e-05	0.000854638
ENSG00000106803	SEC61B	Selinexor+Abemeciclib	17.4709	-1.33152	3.06822	0.32739	-4.06707	4.7607e-05	0.000854638
ENSG00000104331	IMPAD1	Selinexor+Abemeciclib	155.851	-0.580972	3.06748	0.142872	-4.06637	4.77513e-05	0.000856085
ENSG00000040199	PHLPP2	Selinexor+Abemeciclib	10.7222	-1.64215	3.05554	0.404506	-4.05964	4.91485e-05	0.000879961
ENSG00000143458	GABPB2	Selinexor+Abemeciclib	59.8926	0.837003	3.04744	0.206414	4.05497	5.01405e-05	0.000896528
ENSG00000116237	ICMT	Selinexor+Abemeciclib	27.443	-1.05373	3.03699	0.260243	-4.04903	5.14296e-05	0.000918357
ENSG00000120549	KIAA1217	Selinexor+Abemeciclib	489.944	-0.594673	3.03688	0.146881	-4.04866	5.15109e-05	0.000918588
ENSG00000004478	FKBP4	Selinexor+Abemeciclib	17.6089	1.37016	3.03494	0.338537	4.04731	5.181e-05	0.000922699
ENSG00000124181	PLCG1	Selinexor+Abemeciclib	34.3086	1.04047	3.02497	0.257439	4.04162	5.30835e-05	0.000944128
ENSG00000175643	RMI2	Selinexor+Abemeciclib	4.21227	-3.8848	3.02022	0.961883	-4.03874	5.37387e-05	0.000954519
ENSG00000114107	CEP70	Selinexor+Abemeciclib	40.0956	-0.860947	3.01455	0.21335	-4.03537	5.4516e-05	0.000967049
ENSG00000074047	GLI2	Selinexor+Abemeciclib	8.36442	2.22629	3.0104	0.552043	4.03282	5.51119e-05	0.000976331
ENSG00000125753	VASP	Selinexor+Abemeciclib	45.2	0.891347	3.00863	0.2211	4.03142	5.54417e-05	0.000980317
ENSG00000101972	STAG2	Selinexor+Abemeciclib	103.102	0.62536	3.00863	0.155128	4.03124	5.54828e-05	0.000980317
ENSG00000065308	TRAM2	Selinexor+Abemeciclib	92.2005	0.712615	3.00861	0.176787	4.03092	5.55586e-05	0.000980369
ENSG00000005483	KMT2E	Selinexor+Abemeciclib	117.246	0.586363	2.99907	0.145664	4.02545	5.68668e-05	0.00100214
ENSG00000198342	ZNF442	Selinexor+Abemeciclib	12.6858	1.64021	2.99724	0.407593	4.02414	5.71828e-05	0.00100639
ENSG00000154845	PPP4R1	Selinexor+Abemeciclib	26.0968	-1.15042	2.99005	0.286177	-4.01994	5.82125e-05	0.00102317
ENSG00000107882	SUFU	Selinexor+Abemeciclib	13.2355	1.55677	2.98747	0.387427	4.01824	5.86357e-05	0.00102926
ENSG00000174282	ZBTB4	Selinexor+Abemeciclib	192.595	0.693227	2.98476	0.172597	4.01646	5.908e-05	0.00103571
ENSG00000198363	ASPH	Selinexor+Abemeciclib	70.4919	-0.748531	2.98299	0.186425	-4.01519	5.93983e-05	0.00103993
ENSG00000264281	AC016596.3	Selinexor+Abemeciclib	15.1119	-1.55692	2.97685	0.38811	-4.01155	6.03224e-05	0.00105474
ENSG00000174243	DDX23	Selinexor+Abemeciclib	29.6248	0.951056	2.9722	0.237264	4.00843	6.11243e-05	0.0010661
ENSG00000162433	AK4	Selinexor+Abemeciclib	134.29	-0.553886	2.9722	0.138181	-4.0084	6.11306e-05	0.0010661
ENSG00000244716	BX679664.3	Selinexor+Abemeciclib	79.3565	-1.20083	2.96821	0.299764	-4.00593	6.17749e-05	0.00107594
ENSG00000138641	HERC3	Selinexor+Abemeciclib	53.021	-0.746113	2.96795	0.186273	-4.00548	6.18918e-05	0.00107658
ENSG00000223773	CD99P1	Selinexor+Abemeciclib	65.5597	0.729028	2.96795	0.182021	4.00517	6.19719e-05	0.00107658
ENSG00000124788	ATXN1	Selinexor+Abemeciclib	152.69	-0.582783	2.96688	0.14554	-4.00428	6.22056e-05	0.00107925
ENSG00000118181	RPS25	Selinexor+Abemeciclib	276.927	-0.765231	2.96598	0.191141	-4.00349	6.24144e-05	0.00108147
ENSG00000173821	RNF213	Selinexor+Abemeciclib	253.557	0.590614	2.96355	0.147585	4.00186	6.28459e-05	0.00108755
ENSG00000111665	CDCA3	Selinexor+Abemeciclib	3.16218	-4.70614	2.96163	1.17638	-4.00051	6.32057e-05	0.00109237
ENSG00000185745	IFIT1	Selinexor+Abemeciclib	16.4464	2.85388	2.96084	0.713509	3.99978	6.34018e-05	0.00109435
ENSG00000046604	DSG2	Selinexor+Abemeciclib	64.5787	0.771009	2.9607	0.192781	3.9994	6.35043e-05	0.00109472
ENSG00000212195	AC011195.1	Selinexor+Abemeciclib	4.12265	-3.66201	2.94431	0.917764	-3.99015	6.60316e-05	0.00113683
ENSG00000255874	LINC00346	Selinexor+Abemeciclib	6.56978	2.41056	2.94374	0.60422	3.98954	6.62025e-05	0.00113831
ENSG00000138326	RPS24	Selinexor+Abemeciclib	557.911	-0.800123	2.94266	0.2006	-3.98864	6.64523e-05	0.00114115
ENSG00000172687	ZNF738	Selinexor+Abemeciclib	18.7249	1.35308	2.94245	0.339283	3.98806	6.66157e-05	0.0011417
ENSG00000100906	NFKBIA	Selinexor+Abemeciclib	31.8476	1.02789	2.94245	0.257752	3.98792	6.66546e-05	0.0011417
ENSG00000115163	CENPA	Selinexor+Abemeciclib	2.77746	-5.13295	2.94179	1.28734	-3.98726	6.68406e-05	0.00114343
ENSG00000272888	LINC01578	Selinexor+Abemeciclib	119.332	-0.686516	2.93791	0.172282	-3.98484	6.7526e-05	0.00115369
ENSG00000237973	MTCO1P12	Selinexor+Abemeciclib	1355.28	1.29084	2.92196	0.324674	3.97581	7.01406e-05	0.00119684
ENSG00000163029	SMC6	Selinexor+Abemeciclib	35.9754	-0.965707	2.91968	0.242991	-3.97426	7.05995e-05	0.00120314
ENSG00000083720	OXCT1	Selinexor+Abemeciclib	7.80226	-2.10802	2.91763	0.530609	-3.97283	7.1023e-05	0.00120883
ENSG00000278948	AL031587.5	Selinexor+Abemeciclib	28.2123	1.0137	2.91416	0.255299	3.97063	7.16835e-05	0.00121853
ENSG00000172137	CALB2	Selinexor+Abemeciclib	51.0275	-0.875864	2.91328	0.220629	-3.96984	7.19205e-05	0.00122101
ENSG00000135506	OS9	Selinexor+Abemeciclib	81.6116	0.661633	2.91167	0.166715	3.96866	7.22793e-05	0.00122556
ENSG00000204764	RANBP17	Selinexor+Abemeciclib	20.4164	-1.2664	2.9091	0.319238	-3.96695	7.2799e-05	0.00123281
ENSG00000230453	ANKRD18B	Selinexor+Abemeciclib	32.0669	1.03307	2.90904	0.260441	3.96661	7.29017e-05	0.001233
ENSG00000093144	ECHDC1	Selinexor+Abemeciclib	100.076	-0.643773	2.90678	0.162361	-3.96507	7.33737e-05	0.00123943
ENSG00000162704	ARPC5	Selinexor+Abemeciclib	35.8837	-1.00477	2.90583	0.253472	-3.96402	7.36992e-05	0.00124213
ENSG00000140525	FANCI	Selinexor+Abemeciclib	15.9282	-1.51292	2.90583	0.381669	-3.96395	7.37186e-05	0.00124213
ENSG00000269821	KCNQ1OT1	Selinexor+Abemeciclib	344.594	-0.627832	2.90167	0.158489	-3.96136	7.45227e-05	0.00125411
ENSG00000139641	ESYT1	Selinexor+Abemeciclib	33.6876	1.00154	2.89798	0.252975	3.95904	7.52518e-05	0.0012648
ENSG00000109046	WSB1	Selinexor+Abemeciclib	207.896	0.570393	2.89593	0.144126	3.95762	7.57018e-05	0.00127077
ENSG00000198712	MT-CO2	Selinexor+Abemeciclib	2769.07	1.54326	2.89144	0.39022	3.95484	7.65846e-05	0.00128399
ENSG00000196968	FUT11	Selinexor+Abemeciclib	34.7972	-0.888147	2.89001	0.224634	-3.95376	7.69334e-05	0.00128823
ENSG00000177076	ACER2	Selinexor+Abemeciclib	12.1731	1.54062	2.88507	0.389958	3.95072	7.79158e-05	0.00130294
ENSG00000203875	SNHG5	Selinexor+Abemeciclib	104.98	-0.800412	2.88507	0.202613	-3.95044	7.80061e-05	0.00130294
ENSG00000169756	LIMS1	Selinexor+Abemeciclib	226.1	-0.493141	2.88073	0.124917	-3.94775	7.88877e-05	0.00131603
ENSG00000143507	DUSP10	Selinexor+Abemeciclib	11.5118	1.55675	2.87763	0.394539	3.94574	7.95526e-05	0.00132548
ENSG00000159842	ABR	Selinexor+Abemeciclib	84.3904	0.605199	2.87499	0.153455	3.94382	8.01928e-05	0.00133354
ENSG00000119401	TRIM32	Selinexor+Abemeciclib	27.3547	0.965547	2.87499	0.244848	3.94346	8.03158e-05	0.00133354
ENSG00000196781	TLE1	Selinexor+Abemeciclib	17.2979	1.25883	2.87499	0.319224	3.9434	8.03338e-05	0.00133354
ENSG00000214425	LRRC37A4P	Selinexor+Abemeciclib	72.8017	0.807192	2.87472	0.204718	3.94295	8.04846e-05	0.0013344
ENSG00000106086	PLEKHA8	Selinexor+Abemeciclib	27.146	-1.05729	2.87419	0.268186	-3.94237	8.06813e-05	0.00133601
ENSG00000225178	RPSAP58	Selinexor+Abemeciclib	11.3575	-1.62005	2.8734	0.411008	-3.94164	8.0927e-05	0.00133843
ENSG00000088766	CRLS1	Selinexor+Abemeciclib	49.6442	-0.784436	2.86868	0.19916	-3.93873	8.19129e-05	0.00135307
ENSG00000114446	IFT57	Selinexor+Abemeciclib	44.4259	-0.813229	2.86764	0.206515	-3.93786	8.22101e-05	0.00135632
ENSG00000186635	ARAP1	Selinexor+Abemeciclib	54.1611	0.782415	2.86627	0.198743	3.93681	8.25715e-05	0.00136061
ENSG00000105926	MPP6	Selinexor+Abemeciclib	57.2893	-0.819606	2.86604	0.208218	-3.93629	8.27506e-05	0.00136132
ENSG00000148926	ADM	Selinexor+Abemeciclib	36.9416	-1.39931	2.86604	0.355506	-3.9361	8.28173e-05	0.00136132
ENSG00000116251	RPL22	Selinexor+Abemeciclib	290.135	-0.637446	2.86549	0.161973	-3.9355	8.3023e-05	0.00136304
ENSG00000274340	AC032011.1	Selinexor+Abemeciclib	13.8037	-1.43715	2.85881	0.365547	-3.93151	8.44133e-05	0.00138417
ENSG00000212907	MT-ND4L	Selinexor+Abemeciclib	837.465	1.307	2.85774	0.332517	3.93062	8.47256e-05	0.0013876
ENSG00000125826	RBCK1	Selinexor+Abemeciclib	25.9469	1.00841	2.85663	0.25661	3.92972	8.50444e-05	0.00139113
ENSG00000105738	SIPA1L3	Selinexor+Abemeciclib	42.1346	0.844268	2.85387	0.214941	3.9279	8.56903e-05	0.00139999
ENSG00000082781	ITGB5	Selinexor+Abemeciclib	264.439	-0.608695	2.85275	0.155003	-3.92699	8.60165e-05	0.00140361
ENSG00000153914	SREK1	Selinexor+Abemeciclib	122.128	-0.641645	2.85232	0.163416	-3.92645	8.62071e-05	0.00140502
ENSG00000166803	PCLAF	Selinexor+Abemeciclib	3.12694	-4.53553	2.84917	1.15572	-3.92442	8.69397e-05	0.00141524
ENSG00000126391	FRMD8	Selinexor+Abemeciclib	111.166	-0.745271	2.8487	0.189933	-3.92387	8.71389e-05	0.00141677
ENSG00000204592	HLA-E	Selinexor+Abemeciclib	264.336	0.691478	2.8473	0.176272	3.9228	8.75258e-05	0.00142134
ENSG00000214357	NEURL1B	Selinexor+Abemeciclib	4.17968	-3.82811	2.8345	0.977705	-3.9154	9.02537e-05	0.00146387
ENSG00000134532	SOX5	Selinexor+Abemeciclib	42.1593	0.974733	2.82924	0.249153	3.91219	9.14622e-05	0.00148169
ENSG00000108829	LRRC59	Selinexor+Abemeciclib	114.12	-0.651405	2.82518	0.166615	-3.90964	9.24321e-05	0.0014956
ENSG00000197256	KANK2	Selinexor+Abemeciclib	66.8149	0.680236	2.81575	0.174236	3.9041	9.45763e-05	0.00152845
ENSG00000188157	AGRN	Selinexor+Abemeciclib	31.4745	1.06128	2.81234	0.271989	3.90191	9.54369e-05	0.00154051
ENSG00000167513	CDT1	Selinexor+Abemeciclib	3.75469	-4.16493	2.80865	1.06805	-3.89956	9.63666e-05	0.00155365
ENSG00000234797	RPS3AP6	Selinexor+Abemeciclib	49.3015	-1.32755	2.80569	0.340605	-3.89762	9.71415e-05	0.00156427
ENSG00000092853	CLSPN	Selinexor+Abemeciclib	4.19075	-3.88048	2.79935	0.996579	-3.8938	9.86867e-05	0.00158725
ENSG00000173120	KDM2A	Selinexor+Abemeciclib	135.788	0.567899	2.79488	0.145952	3.89101	9.98284e-05	0.0016037
ENSG00000133119	RFC3	Selinexor+Abemeciclib	9.83527	-1.73976	2.78763	0.447623	-3.88667	0.000101631	0.0016307
ENSG00000137145	DENND4C	Selinexor+Abemeciclib	99.0217	0.606986	2.77917	0.156373	3.88164	0.000103753	0.00166277
ENSG00000233756	DSCAM-IT1	Selinexor+Abemeciclib	25.2957	-0.982806	2.77873	0.253228	-3.88111	0.000103982	0.00166446
ENSG00000110921	MVK	Selinexor+Abemeciclib	9.4824	-1.71463	2.7787	0.441823	-3.8808	0.000104112	0.00166455
ENSG00000134057	CCNB1	Selinexor+Abemeciclib	9.18636	-1.71223	2.76931	0.441837	-3.87525	0.000106514	0.00170093
ENSG00000239713	APOBEC3G	Selinexor+Abemeciclib	18.6816	1.16612	2.76171	0.301268	3.8707	0.000108524	0.00173098
ENSG00000034677	RNF19A	Selinexor+Abemeciclib	195.234	-0.561611	2.76135	0.145111	-3.87021	0.000108742	0.00173239
ENSG00000229638	RPL4P4	Selinexor+Abemeciclib	12.321	-1.69001	2.76009	0.436783	-3.86921	0.000109188	0.00173744
ENSG00000185753	CXorf38	Selinexor+Abemeciclib	37.3208	0.843227	2.75999	0.217952	3.86886	0.000109343	0.00173786
ENSG00000105755	ETHE1	Selinexor+Abemeciclib	18.3304	1.33072	2.75861	0.344065	3.86766	0.000109886	0.00174339
ENSG00000111596	CNOT2	Selinexor+Abemeciclib	140.614	-0.536973	2.75861	0.138842	-3.86751	0.00010995	0.00174339
ENSG00000128016	ZFP36	Selinexor+Abemeciclib	48.9991	-0.768395	2.75603	0.198768	-3.86578	0.000110734	0.00175374
ENSG00000120833	SOCS2	Selinexor+Abemeciclib	14.1151	-1.50398	2.75528	0.389121	-3.86507	0.000111058	0.00175681
ENSG00000164574	GALNT10	Selinexor+Abemeciclib	31.5476	0.899017	2.75243	0.232714	3.86318	0.00011192	0.00176836
ENSG00000118960	HS1BP3	Selinexor+Abemeciclib	17.3485	1.19479	2.75161	0.309337	3.86244	0.000112262	0.00177169
ENSG00000174938	SEZ6L2	Selinexor+Abemeciclib	61.5852	0.751078	2.75156	0.194473	3.86212	0.000112407	0.0017719
ENSG00000214655	ZSWIM8	Selinexor+Abemeciclib	32.407	0.902223	2.74922	0.233705	3.86052	0.000113146	0.00178146
ENSG00000182179	UBA7	Selinexor+Abemeciclib	27.1052	1.05533	2.74832	0.273422	3.85972	0.000113516	0.00178518
ENSG00000170345	FOS	Selinexor+Abemeciclib	38.9552	-1.37466	2.74695	0.356253	-3.85867	0.000114008	0.00179083
ENSG00000135968	GCC2	Selinexor+Abemeciclib	57.1159	0.73445	2.74629	0.19037	3.85801	0.000114314	0.00179355
ENSG00000114686	MRPL3	Selinexor+Abemeciclib	31.1141	-0.990655	2.74482	0.256853	-3.8569	0.000114836	0.00179964
ENSG00000111328	CDK2AP1	Selinexor+Abemeciclib	16.681	-1.37114	2.74402	0.355571	-3.85616	0.000115181	0.00180293
ENSG00000010818	HIVEP2	Selinexor+Abemeciclib	63.0848	0.669692	2.74039	0.173773	3.85383	0.000116284	0.00181808
ENSG00000244363	RPL7P23	Selinexor+Abemeciclib	14.1847	-1.57864	2.73692	0.409867	-3.85159	0.000117353	0.00183266
ENSG00000260257	AL035071.1	Selinexor+Abemeciclib	10.5428	-1.58326	2.7299	0.411519	-3.84735	0.000119402	0.0018625
ENSG00000165271	NOL6	Selinexor+Abemeciclib	47.0131	0.784692	2.7297	0.203988	3.84675	0.000119695	0.00186336
ENSG00000129084	PSMA1	Selinexor+Abemeciclib	19.955	-1.23319	2.7297	0.320606	-3.84643	0.000119853	0.00186336
ENSG00000165617	DACT1	Selinexor+Abemeciclib	132.351	0.580708	2.7297	0.150983	3.84618	0.000119974	0.00186336
ENSG00000088899	LZTS3	Selinexor+Abemeciclib	19.8209	1.13372	2.7297	0.294771	3.8461	0.000120011	0.00186336
ENSG00000113916	BCL6	Selinexor+Abemeciclib	33.4293	0.971112	2.72673	0.252621	3.84414	0.000120976	0.00187618
ENSG00000120889	TNFRSF10B	Selinexor+Abemeciclib	181.243	0.597703	2.7246	0.155544	3.84266	0.00012171	0.00188538
ENSG00000183091	NEB	Selinexor+Abemeciclib	50.5886	-0.889609	2.72417	0.231541	-3.84213	0.000121972	0.00188727
ENSG00000226084	AC113935.1	Selinexor+Abemeciclib	47.2847	-1.41093	2.72173	0.367385	-3.84047	0.000122798	0.00189787
ENSG00000184014	DENND5A	Selinexor+Abemeciclib	142.833	-0.525537	2.71959	0.136895	-3.83898	0.000123548	0.00190727
ENSG00000126756	UXT	Selinexor+Abemeciclib	16.0708	-1.43189	2.71423	0.37331	-3.83566	0.000125226	0.00193096
ENSG00000160072	ATAD3B	Selinexor+Abemeciclib	24.7807	-1.10133	2.71136	0.287271	-3.83376	0.000126201	0.00194375
ENSG00000185650	ZFP36L1	Selinexor+Abemeciclib	103.142	0.691466	2.71012	0.180409	3.83278	0.000126705	0.00194929
ENSG00000267374	MIR924HG	Selinexor+Abemeciclib	3.05907	-4.44978	2.70559	1.16184	-3.82993	0.00012818	0.00196973
ENSG00000072274	TFRC	Selinexor+Abemeciclib	23.5239	-0.98825	2.70299	0.258171	-3.82789	0.000129247	0.00198158
ENSG00000132824	SERINC3	Selinexor+Abemeciclib	82.8588	0.623158	2.70299	0.162802	3.8277	0.000129346	0.00198158
ENSG00000105011	ASF1B	Selinexor+Abemeciclib	4.64364	-3.10266	2.70299	0.810601	-3.82761	0.000129394	0.00198158
ENSG00000177239	MAN1B1	Selinexor+Abemeciclib	44.3145	0.763954	2.70245	0.199634	3.82678	0.00012983	0.00198403
ENSG00000068489	PRR11	Selinexor+Abemeciclib	6.53351	-2.45737	2.70245	0.642156	-3.82674	0.000129849	0.00198403
ENSG00000197013	ZNF429	Selinexor+Abemeciclib	22.655	1.07444	2.69983	0.280901	3.82498	0.000130784	0.00199605
ENSG00000109689	STIM2	Selinexor+Abemeciclib	54.4453	0.819802	2.69897	0.214371	3.82421	0.000131191	0.00199999
ENSG00000091986	CCDC80	Selinexor+Abemeciclib	83.3233	0.680406	2.69547	0.178026	3.82194	0.000132403	0.00201619
ENSG00000157985	AGAP1	Selinexor+Abemeciclib	84.5964	-0.597953	2.69468	0.156482	-3.82122	0.000132793	0.00201984
ENSG00000086015	MAST2	Selinexor+Abemeciclib	73.909	0.682911	2.69464	0.17873	3.82092	0.000132957	0.00202005
ENSG00000162772	ATF3	Selinexor+Abemeciclib	24.6123	1.05755	2.69341	0.27685	3.81994	0.000133485	0.00202578
ENSG00000197943	PLCG2	Selinexor+Abemeciclib	59.1842	0.69594	2.69287	0.182214	3.81935	0.000133802	0.0020283
ENSG00000166851	PLK1	Selinexor+Abemeciclib	4.79771	-2.75177	2.69222	0.720651	-3.81845	0.000134293	0.00203132
ENSG00000223959	AFG3L1P	Selinexor+Abemeciclib	9.35402	-1.94867	2.69222	0.510333	-3.81843	0.000134303	0.00203132
ENSG00000049860	HEXB	Selinexor+Abemeciclib	54.8746	0.769912	2.69195	0.201661	3.81785	0.000134622	0.00203258
ENSG00000099290	WASHC2A	Selinexor+Abemeciclib	31.4234	0.949632	2.69195	0.248743	3.81772	0.000134689	0.00203258
ENSG00000175274	TP53I11	Selinexor+Abemeciclib	19.3826	-1.37922	2.68679	0.361571	-3.81451	0.000136452	0.00205687
ENSG00000138942	RNF185	Selinexor+Abemeciclib	67.1301	0.698683	2.68622	0.183193	3.81391	0.000136786	0.0020596
ENSG00000105193	RPS16	Selinexor+Abemeciclib	186.797	-1.09773	2.6855	0.287875	-3.81322	0.000137166	0.00206301
ENSG00000164694	FNDC1	Selinexor+Abemeciclib	160.364	0.580582	2.68482	0.152281	3.81256	0.000137535	0.00206625
ENSG00000072364	AFF4	Selinexor+Abemeciclib	234.483	0.448773	2.68412	0.11773	3.81188	0.000137911	0.00206959
ENSG00000105835	NAMPT	Selinexor+Abemeciclib	34.5098	0.92642	2.68203	0.243128	3.81042	0.000138729	0.00207955
ENSG00000116062	MSH6	Selinexor+Abemeciclib	37.3855	-0.968794	2.67865	0.254395	-3.80822	0.000139969	0.00209579
ENSG00000152749	GPR180	Selinexor+Abemeciclib	52.0429	-0.706199	2.67683	0.185506	-3.80688	0.000140732	0.00210459
ENSG00000151247	EIF4E	Selinexor+Abemeciclib	40.8584	-0.790222	2.67683	0.207591	-3.80664	0.000140869	0.00210459
ENSG00000010292	NCAPD2	Selinexor+Abemeciclib	24.7426	-0.972653	2.6702	0.255788	-3.80258	0.000143197	0.00213699
ENSG00000164109	MAD2L1	Selinexor+Abemeciclib	15.0768	-2.10292	2.66838	0.553216	-3.80127	0.000143958	0.00214597
ENSG00000142945	KIF2C	Selinexor+Abemeciclib	8.2392	-1.84792	2.66087	0.486717	-3.7967	0.000146636	0.00218337
ENSG00000147852	VLDLR	Selinexor+Abemeciclib	102.743	0.56859	2.66087	0.149769	3.79643	0.000146792	0.00218337
ENSG00000167508	MVD	Selinexor+Abemeciclib	7.66247	-2.05464	2.65923	0.541377	-3.79522	0.000147511	0.00219165
ENSG00000174748	RPL15	Selinexor+Abemeciclib	595.923	-0.652599	2.65409	0.172107	-3.79181	0.000149553	0.00221773
ENSG00000205189	ZBTB10	Selinexor+Abemeciclib	103.668	0.548307	2.65409	0.144606	3.79174	0.000149597	0.00221773
ENSG00000130751	NPAS1	Selinexor+Abemeciclib	4.51794	3.01546	2.64428	0.796507	3.78585	0.000153184	0.0022684
ENSG00000157193	LRP8	Selinexor+Abemeciclib	9.79011	-1.99259	2.64318	0.526452	-3.78495	0.000153741	0.00227414
ENSG00000145782	ATG12	Selinexor+Abemeciclib	112.786	-0.562612	2.64283	0.14868	-3.78405	0.000154299	0.002276
ENSG00000107957	SH3PXD2A	Selinexor+Abemeciclib	409.373	-0.590767	2.64283	0.156126	-3.78393	0.000154373	0.002276
ENSG00000166794	PPIB	Selinexor+Abemeciclib	66.9654	-0.806741	2.64283	0.213202	-3.78393	0.000154374	0.002276
ENSG00000136824	SMC2	Selinexor+Abemeciclib	21.0312	-1.09905	2.6423	0.290497	-3.78335	0.000154732	0.00227878
ENSG00000124795	DEK	Selinexor+Abemeciclib	134.235	-0.634652	2.64106	0.167792	-3.78237	0.000155343	0.00228527
ENSG00000179833	SERTAD2	Selinexor+Abemeciclib	44.6	0.782549	2.64042	0.206929	3.78173	0.000155743	0.00228865
ENSG00000101224	CDC25B	Selinexor+Abemeciclib	94.8068	-0.710306	2.63718	0.187938	-3.77947	0.000157164	0.00230579
ENSG00000135454	B4GALNT1	Selinexor+Abemeciclib	35.8027	-0.83332	2.63718	0.220494	-3.77933	0.000157252	0.00230579
ENSG00000112984	KIF20A	Selinexor+Abemeciclib	5.29065	-3.17305	2.63477	0.839948	-3.77767	0.000158301	0.00231864
ENSG00000109846	CRYAB	Selinexor+Abemeciclib	118.057	0.655327	2.62882	0.173643	3.77399	0.000160658	0.0023506
ENSG00000182670	TTC3	Selinexor+Abemeciclib	437.074	-0.458642	2.6286	0.12154	-3.77359	0.000160913	0.00235178
ENSG00000147536	GINS4	Selinexor+Abemeciclib	6.3832	-2.51258	2.6264	0.666103	-3.77206	0.000161907	0.00236374
ENSG00000214765	SEPTIN7P2	Selinexor+Abemeciclib	12.9867	-1.51727	2.62265	0.402497	-3.76963	0.000163487	0.00238422
ENSG00000140829	DHX38	Selinexor+Abemeciclib	25.0489	1.11686	2.62252	0.296304	3.76929	0.000163713	0.00238493
ENSG00000160445	ZER1	Selinexor+Abemeciclib	18.6821	1.22576	2.62056	0.325317	3.76789	0.000164635	0.00239576
ENSG00000198673	TAFA2	Selinexor+Abemeciclib	240.306	-0.582586	2.61896	0.154668	-3.76668	0.000165432	0.00240457
ENSG00000143369	ECM1	Selinexor+Abemeciclib	33.2912	0.926934	2.61896	0.246107	3.76639	0.000165624	0.00240457
ENSG00000112144	CILK1	Selinexor+Abemeciclib	20.4782	1.1555	2.61896	0.306811	3.76616	0.000165777	0.00240457
ENSG00000213853	EMP2	Selinexor+Abemeciclib	116.896	-0.619386	2.61895	0.164473	-3.76588	0.000165962	0.00240467
ENSG00000120137	PANK3	Selinexor+Abemeciclib	98.73	-0.574739	2.6178	0.152659	-3.76487	0.000166638	0.00241102
ENSG00000064886	CHI3L2	Selinexor+Abemeciclib	12.4374	2.40646	2.6178	0.639221	3.76468	0.000166759	0.00241102
ENSG00000006282	SPATA20	Selinexor+Abemeciclib	24.0658	0.988555	2.61648	0.262658	3.76365	0.000167448	0.00241838
ENSG00000135677	GNS	Selinexor+Abemeciclib	86.1124	0.598858	2.5964	0.159618	3.75182	0.000175558	0.00253279
ENSG00000149639	SOGA1	Selinexor+Abemeciclib	182.516	0.597598	2.59629	0.159297	3.75148	0.000175791	0.00253342
ENSG00000188050	RNF133	Selinexor+Abemeciclib	5.64458	-2.46693	2.59503	0.657763	-3.75049	0.000176493	0.00254081
ENSG00000232112	TMA7	Selinexor+Abemeciclib	13.816	-1.53714	2.59395	0.40999	-3.74922	0.000177385	0.00254715
ENSG00000186567	CEACAM19	Selinexor+Abemeciclib	5.45055	2.90118	2.59395	0.773824	3.74914	0.000177439	0.00254715
ENSG00000116132	PRRX1	Selinexor+Abemeciclib	11.4734	1.69089	2.59395	0.451047	3.74881	0.000177674	0.00254715
ENSG00000171723	GPHN	Selinexor+Abemeciclib	13.8919	1.30348	2.59395	0.347707	3.74878	0.000177693	0.00254715
ENSG00000100888	CHD8	Selinexor+Abemeciclib	89.3106	0.590559	2.59395	0.157544	3.74852	0.00017788	0.00254715
ENSG00000111669	TPI1	Selinexor+Abemeciclib	60.6574	-0.831591	2.59199	0.221933	-3.74703	0.000178941	0.00255866
ENSG00000157837	SPPL3	Selinexor+Abemeciclib	43.5311	0.782824	2.59199	0.208928	3.74686	0.000179064	0.00255866
ENSG00000164105	SAP30	Selinexor+Abemeciclib	38.1785	-0.803554	2.59188	0.21448	-3.74653	0.0001793	0.0025593
ENSG00000119681	LTBP2	Selinexor+Abemeciclib	26.1131	1.06636	2.58834	0.284803	3.74421	0.000180959	0.00258025
ENSG00000150907	FOXO1	Selinexor+Abemeciclib	162.552	0.53409	2.58656	0.142693	3.74292	0.000181893	0.00259082
ENSG00000265808	SEC22B	Selinexor+Abemeciclib	120.919	-0.558118	2.58526	0.149154	-3.7419	0.000182634	0.00259862
ENSG00000173166	RAPH1	Selinexor+Abemeciclib	307.135	0.497344	2.58503	0.132926	3.7415	0.000182922	0.00259996
ENSG00000179826	MRGPRX3	Selinexor+Abemeciclib	148.892	-0.566351	2.58143	0.151465	-3.73916	0.000184638	0.00262159
ENSG00000055332	EIF2AK2	Selinexor+Abemeciclib	116.402	0.591019	2.57977	0.158114	3.73793	0.000185545	0.00263169
ENSG00000254999	BRK1	Selinexor+Abemeciclib	29.9984	-1.04548	2.57564	0.279918	-3.73495	0.000187755	0.00265684
ENSG00000137942	FNBP1L	Selinexor+Abemeciclib	56.5286	0.691904	2.57564	0.185255	3.73487	0.000187809	0.00265684
ENSG00000180891	CUEDC1	Selinexor+Abemeciclib	28.8761	-0.992775	2.57564	0.265822	-3.73474	0.000187911	0.00265684
ENSG00000130340	SNX9	Selinexor+Abemeciclib	168.12	-0.531957	2.56966	0.142585	-3.7308	0.000190873	0.00269366
ENSG00000143631	FLG	Selinexor+Abemeciclib	12.5841	2.51315	2.56966	0.673633	3.73074	0.000190916	0.00269366
ENSG00000103549	RNF40	Selinexor+Abemeciclib	34.2065	0.893064	2.56933	0.239409	3.73029	0.00019126	0.00269568
ENSG00000137563	GGH	Selinexor+Abemeciclib	9.49975	-1.71269	2.56877	0.459204	-3.7297	0.000191707	0.00269915
ENSG00000184271	POU6F1	Selinexor+Abemeciclib	33.4968	0.961442	2.56832	0.257816	3.72917	0.000192109	0.00270199
ENSG00000279095	AC243964.4	Selinexor+Abemeciclib	9.57748	1.86134	2.56809	0.499186	3.72875	0.000192434	0.00270342
ENSG00000177663	IL17RA	Selinexor+Abemeciclib	13.6749	1.30272	2.56809	0.349394	3.72851	0.000192613	0.00270342
ENSG00000187068	C3orf70	Selinexor+Abemeciclib	61.1044	0.641353	2.56351	0.172148	3.72559	0.000194856	0.00273205
ENSG00000263740	RN7SL4P	Selinexor+Abemeciclib	5951.06	1.18823	2.56161	0.319054	3.72423	0.000195915	0.00274404
ENSG00000023734	STRAP	Selinexor+Abemeciclib	37.5812	-0.861119	2.55454	0.231493	-3.71985	0.00019934	0.0027891
ENSG00000269906	AL606834.1	Selinexor+Abemeciclib	12.51	-1.39687	2.5536	0.375606	-3.71899	0.000200024	0.00279512
ENSG00000102547	CAB39L	Selinexor+Abemeciclib	21.054	1.06354	2.5536	0.285992	3.71878	0.000200186	0.00279512
ENSG00000230383	AC009245.1	Selinexor+Abemeciclib	9.79097	-1.67654	2.55228	0.450957	-3.71775	0.000201005	0.00280365
ENSG00000170579	DLGAP1	Selinexor+Abemeciclib	40.1738	-0.860692	2.55132	0.23156	-3.71693	0.000201658	0.00280983
ENSG00000126778	SIX1	Selinexor+Abemeciclib	78.0649	-0.633726	2.54694	0.170626	-3.71412	0.000203913	0.00283831
ENSG00000212802	RPL15P3	Selinexor+Abemeciclib	35.2316	-1.01064	2.5447	0.272232	-3.71243	0.000205275	0.00285302
ENSG00000128607	KLHDC10	Selinexor+Abemeciclib	72.0342	0.722476	2.5447	0.194617	3.71229	0.000205393	0.00285302
ENSG00000006327	TNFRSF12A	Selinexor+Abemeciclib	47.9375	-0.853056	2.54328	0.229879	-3.7109	0.000206527	0.00286235
ENSG00000088280	ASAP3	Selinexor+Abemeciclib	14.2365	1.27479	2.54328	0.34353	3.71086	0.000206556	0.00286235
ENSG00000161714	PLCD3	Selinexor+Abemeciclib	131.614	0.604125	2.54328	0.16281	3.71061	0.000206763	0.00286235
ENSG00000135960	EDAR	Selinexor+Abemeciclib	9.43213	1.65158	2.54328	0.445119	3.71042	0.000206917	0.00286235
ENSG00000275052	PPP4R3B	Selinexor+Abemeciclib	97.8932	0.650459	2.53889	0.175439	3.7076	0.000209233	0.00289142
ENSG00000113273	ARSB	Selinexor+Abemeciclib	8.97978	-1.95714	2.53647	0.52811	-3.70593	0.000210616	0.00290754
ENSG00000225969	ABHD11-AS1	Selinexor+Abemeciclib	13.0129	-1.36939	2.53588	0.369575	-3.70532	0.000211123	0.00291155
ENSG00000166833	NAV2	Selinexor+Abemeciclib	96.9063	-0.622401	2.53414	0.168033	-3.70405	0.000212187	0.00292322
ENSG00000137135	ARHGEF39	Selinexor+Abemeciclib	4.34326	-2.98182	2.53104	0.805467	-3.70198	0.000213923	0.00294413
ENSG00000172927	MYEOV	Selinexor+Abemeciclib	140.467	-0.643688	2.52965	0.173928	-3.70088	0.000214852	0.00295362
ENSG00000158315	RHBDL2	Selinexor+Abemeciclib	15.0389	-1.25846	2.52965	0.340066	-3.70064	0.000215052	0.00295362
ENSG00000275023	MLLT6	Selinexor+Abemeciclib	111.385	0.697759	2.52902	0.188584	3.69999	0.000215606	0.00295787
ENSG00000100441	KHNYN	Selinexor+Abemeciclib	65.5018	0.635909	2.52902	0.171878	3.69976	0.000215801	0.00295787
ENSG00000117155	SSX2IP	Selinexor+Abemeciclib	21.1446	-1.06363	2.52852	0.28753	-3.69921	0.000216269	0.00296125
ENSG00000213178	RPL22P1	Selinexor+Abemeciclib	33.606	-0.844838	2.52797	0.228425	-3.69854	0.000216847	0.00296503
ENSG00000166508	MCM7	Selinexor+Abemeciclib	22.3514	-1.1762	2.52797	0.318037	-3.69831	0.000217043	0.00296503
ENSG00000147883	CDKN2B	Selinexor+Abemeciclib	36.5705	0.831181	2.52797	0.224758	3.69812	0.000217206	0.00296503
ENSG00000124587	PEX6	Selinexor+Abemeciclib	14.5031	1.34133	2.52512	0.362909	3.69604	0.000218987	0.00298453
ENSG00000106804	C5	Selinexor+Abemeciclib	11.3855	-1.76276	2.52512	0.476944	-3.69594	0.000219079	0.00298453
ENSG00000124406	ATP8A1	Selinexor+Abemeciclib	7.49063	-2.07114	2.52185	0.560713	-3.69376	0.000220958	0.00300709
ENSG00000138835	RGS3	Selinexor+Abemeciclib	5.33134	-2.6178	2.5158	0.709439	-3.68996	0.000224286	0.0030493
ENSG00000196411	EPHB4	Selinexor+Abemeciclib	42.6683	0.797098	2.51539	0.216047	3.68946	0.000224728	0.00305221
ENSG00000166398	KIAA0355	Selinexor+Abemeciclib	19.9603	1.12895	2.5143	0.306068	3.68857	0.000225516	0.00305983
ENSG00000059378	PARP12	Selinexor+Abemeciclib	24.4759	0.9777	2.51282	0.265143	3.68745	0.000226514	0.00307027
ENSG00000157637	SLC38A10	Selinexor+Abemeciclib	32.0619	0.943154	2.5111	0.255862	3.68618	0.000227643	0.00308246
ENSG00000130589	HELZ2	Selinexor+Abemeciclib	62.7136	1.61103	2.50919	0.437209	3.68481	0.000228877	0.00309606
ENSG00000169100	SLC25A6	Selinexor+Abemeciclib	113.946	-1.04448	2.50456	0.283686	-3.68183	0.000231564	0.00312926
ENSG00000064309	CDON	Selinexor+Abemeciclib	137.783	0.641452	2.50112	0.174329	3.67955	0.000233642	0.00315417
ENSG00000248527	MTATP6P1	Selinexor+Abemeciclib	657.538	1.50648	2.49938	0.409561	3.67828	0.000234815	0.00316682
ENSG00000152484	USP12	Selinexor+Abemeciclib	53.2163	-0.729797	2.49456	0.198574	-3.67519	0.000237674	0.00320217
ENSG00000146083	RNF44	Selinexor+Abemeciclib	35.3425	0.910549	2.49348	0.247815	3.6743	0.0002385	0.00321009
ENSG00000205250	E2F4	Selinexor+Abemeciclib	21.9929	-1.09768	2.49149	0.298861	-3.67288	0.000239836	0.00322484
ENSG00000090861	AARS1	Selinexor+Abemeciclib	44.5531	0.770669	2.4902	0.209895	3.67169	0.00024095	0.00323442
ENSG00000136240	KDELR2	Selinexor+Abemeciclib	273.322	-0.564336	2.4902	0.153712	-3.67139	0.000241233	0.00323442
ENSG00000125743	SNRPD2	Selinexor+Abemeciclib	26.5843	-0.957636	2.4902	0.26084	-3.67135	0.000241271	0.00323442
ENSG00000117713	ARID1A	Selinexor+Abemeciclib	149.725	0.584874	2.48764	0.159384	3.66959	0.000242941	0.00325357
ENSG00000134419	RPS15A	Selinexor+Abemeciclib	177.064	-1.47147	2.48481	0.401201	-3.66767	0.000244773	0.00327485
ENSG00000223891	OSER1-DT	Selinexor+Abemeciclib	6.39837	2.46273	2.47627	0.67244	3.66238	0.000249882	0.00333987
ENSG00000147050	KDM6A	Selinexor+Abemeciclib	45.6205	0.777709	2.47455	0.212424	3.66111	0.000251125	0.00335316
ENSG00000122026	RPL21	Selinexor+Abemeciclib	469.039	-0.962117	2.46985	0.263011	-3.65809	0.000254107	0.0033896
ENSG00000108561	C1QBP	Selinexor+Abemeciclib	16.7247	-1.20393	2.46923	0.329171	-3.65746	0.000254723	0.00339445
ENSG00000163681	SLMAP	Selinexor+Abemeciclib	164.914	-0.505804	2.46724	0.138347	-3.65604	0.000256144	0.00341001
ENSG00000168385	SEPTIN2	Selinexor+Abemeciclib	270.986	-0.539343	2.46637	0.147552	-3.65526	0.000256917	0.00341691
ENSG00000147475	ERLIN2	Selinexor+Abemeciclib	35.5153	0.793268	2.46529	0.217073	3.65438	0.000257808	0.00342538
ENSG00000025772	TOMM34	Selinexor+Abemeciclib	9.9672	-1.72618	2.46362	0.472525	-3.6531	0.000259096	0.00343862
ENSG00000213553	RPLP0P6	Selinexor+Abemeciclib	29.8665	-0.984784	2.46362	0.269591	-3.65288	0.000259316	0.00343862
ENSG00000178764	ZHX2	Selinexor+Abemeciclib	12.526	1.3623	2.45506	0.373482	3.64757	0.000264737	0.00350705
ENSG00000156587	UBE2L6	Selinexor+Abemeciclib	22.9234	1.06389	2.45324	0.291777	3.64623	0.000266113	0.0035218
ENSG00000128944	KNSTRN	Selinexor+Abemeciclib	31.0963	-0.97118	2.45271	0.266393	-3.64567	0.000266698	0.00352608
ENSG00000102910	LONP2	Selinexor+Abemeciclib	91.3754	0.540878	2.4506	0.14843	3.64399	0.000268441	0.00354324
ENSG00000146232	NFKBIE	Selinexor+Abemeciclib	7.89351	2.0573	2.4506	0.564585	3.64391	0.000268523	0.00354324
ENSG00000067704	IARS2	Selinexor+Abemeciclib	45.442	-0.714795	2.44995	0.196197	-3.64325	0.000269222	0.00354852
ENSG00000182095	TNRC18	Selinexor+Abemeciclib	115.142	0.61562	2.44995	0.168986	3.64303	0.000269451	0.00354852
ENSG00000111897	SERINC1	Selinexor+Abemeciclib	206.029	0.475092	2.44942	0.130432	3.64246	0.000270044	0.00355285
ENSG00000178074	C2orf69	Selinexor+Abemeciclib	18.4888	-1.15457	2.44932	0.317004	-3.64215	0.000270371	0.00355368
ENSG00000145012	LPP	Selinexor+Abemeciclib	249.227	0.470255	2.44824	0.129146	3.64126	0.00027131	0.00356254
ENSG00000272627	AC016542.1	Selinexor+Abemeciclib	2.81661	-4.49183	2.4437	1.23459	-3.63831	0.000274428	0.00359996
ENSG00000127329	PTPRB	Selinexor+Abemeciclib	192.188	0.488647	2.44143	0.134365	3.63671	0.000276138	0.00361886
ENSG00000128394	APOBEC3F	Selinexor+Abemeciclib	10.1213	1.64883	2.43674	0.453764	3.63368	0.000279407	0.00365814
ENSG00000111752	PHC1	Selinexor+Abemeciclib	12.5182	1.36703	2.43648	0.376252	3.63328	0.000279844	0.00366029
ENSG00000215146	BX322639.1	Selinexor+Abemeciclib	25.4124	-1.09925	2.43557	0.302615	-3.63248	0.000280705	0.00366799
ENSG00000128989	ARPP19	Selinexor+Abemeciclib	254.827	-0.43679	2.43341	0.120296	-3.63095	0.000282381	0.0036863
ENSG00000116584	ARHGEF2	Selinexor+Abemeciclib	12.9721	1.49158	2.43035	0.411031	3.62888	0.00028465	0.00371233
ENSG00000108840	HDAC5	Selinexor+Abemeciclib	25.1863	1.04958	2.42123	0.289682	3.6232	0.000290978	0.00379117
ENSG00000185274	GALNT17	Selinexor+Abemeciclib	41.7493	0.837622	2.41843	0.231305	3.62129	0.000293141	0.00381565
ENSG00000163009	ENSG00000163009	Selinexor+Abemeciclib	2.43033	-4.7633	2.41831	1.31548	-3.62096	0.000293514	0.00381674
ENSG00000163820	FYCO1	Selinexor+Abemeciclib	39.4335	0.822298	2.41831	0.227109	3.62071	0.000293792	0.00381674
ENSG00000137177	KIF13A	Selinexor+Abemeciclib	106.92	0.586027	2.41507	0.161952	3.61853	0.000296278	0.0038453
ENSG00000001167	NFYA	Selinexor+Abemeciclib	34.8447	0.877629	2.41507	0.242554	3.61828	0.000296562	0.0038453
ENSG00000101695	RNF125	Selinexor+Abemeciclib	43.9722	0.806828	2.40969	0.2232	3.61483	0.000300547	0.00389322
ENSG00000203791	EEF1AKMT2	Selinexor+Abemeciclib	39.2019	-0.878236	2.40219	0.243272	-3.6101	0.000306081	0.00396108
ENSG00000109929	SC5D	Selinexor+Abemeciclib	31.4768	-0.939586	2.39997	0.26038	-3.60853	0.000307941	0.00398133
ENSG00000102595	UGGT2	Selinexor+Abemeciclib	72.0793	-0.654812	2.39778	0.181541	-3.60696	0.000309801	0.00400152
ENSG00000105655	ISYNA1	Selinexor+Abemeciclib	9.99944	1.57782	2.39739	0.437495	3.60648	0.000310374	0.00400507
ENSG00000003137	CYP26B1	Selinexor+Abemeciclib	11.8794	1.3822	2.39719	0.383292	3.60612	0.000310813	0.00400689
ENSG00000070081	NUCB2	Selinexor+Abemeciclib	46.3341	-0.826346	2.39713	0.229169	-3.60583	0.000311158	0.0040075
ENSG00000240694	PNMA2	Selinexor+Abemeciclib	71.4627	-0.638615	2.39389	0.177214	-3.60365	0.000313784	0.00403746
ENSG00000169855	ROBO1	Selinexor+Abemeciclib	71.3876	0.668893	2.3925	0.185671	3.60256	0.000315093	0.00405042
ENSG00000156467	UQCRB	Selinexor+Abemeciclib	63.3909	-0.649426	2.39237	0.180284	-3.60224	0.000315489	0.00405164
ENSG00000012660	ELOVL5	Selinexor+Abemeciclib	17.9215	-1.17159	2.39008	0.325385	-3.60062	0.000317462	0.00407308
ENSG00000188917	TRMT2B	Selinexor+Abemeciclib	43.5872	-0.83234	2.38922	0.231215	-3.59985	0.000318395	0.00408117
ENSG00000237491	LINC01409	Selinexor+Abemeciclib	6.07186	-2.22644	2.38421	0.619038	-3.59661	0.000322392	0.00412846
ENSG00000204116	CHIC1	Selinexor+Abemeciclib	38.089	0.827273	2.38038	0.230178	3.59406	0.00032556	0.00416506
ENSG00000143320	CRABP2	Selinexor+Abemeciclib	132.762	0.59344	2.37926	0.165159	3.59315	0.000326709	0.00417579
ENSG00000103932	RPAP1	Selinexor+Abemeciclib	21.2045	1.08429	2.37921	0.301788	3.59287	0.000327058	0.00417627
ENSG00000105971	CAV2	Selinexor+Abemeciclib	160.705	-0.535843	2.3769	0.149209	-3.59124	0.000329113	0.00419853
ENSG00000187109	NAP1L1	Selinexor+Abemeciclib	632.589	-0.428448	2.37132	0.119423	-3.58764	0.000333687	0.00425285
ENSG00000150782	IL18	Selinexor+Abemeciclib	237.521	-0.599681	2.36972	0.167208	-3.58643	0.000335234	0.00426852
ENSG00000144867	SRPRB	Selinexor+Abemeciclib	151.494	-0.603772	2.36813	0.168406	-3.58523	0.000336784	0.0042842
ENSG00000078142	PIK3C3	Selinexor+Abemeciclib	119.808	-0.516143	2.36608	0.144039	-3.58336	0.000339206	0.0043045
ENSG00000159658	EFCAB14	Selinexor+Abemeciclib	143.391	0.480949	2.36608	0.134219	3.5833	0.00033928	0.0043045
ENSG00000100526	CDKN3	Selinexor+Abemeciclib	3.30361	-3.95077	2.36608	1.10257	-3.58325	0.000339341	0.0043045
ENSG00000140534	TICRR	Selinexor+Abemeciclib	8.05488	-1.80013	2.36508	0.502492	-3.58241	0.000340442	0.00431441
ENSG00000116127	ALMS1	Selinexor+Abemeciclib	41.3946	-0.841107	2.36373	0.234858	-3.58135	0.000341827	0.00432787
ENSG00000197971	MBP	Selinexor+Abemeciclib	181.297	0.468439	2.36355	0.130813	3.58099	0.000342289	0.00432965
ENSG00000166913	YWHAB	Selinexor+Abemeciclib	73.7375	-0.614537	2.36265	0.171648	-3.58021	0.000343322	0.00433864
ENSG00000198879	SFMBT2	Selinexor+Abemeciclib	63.9889	-0.605551	2.3618	0.169174	-3.57945	0.000344317	0.00434712
ENSG00000165288	BRWD3	Selinexor+Abemeciclib	39.3617	0.758553	2.35649	0.212123	3.57601	0.00034888	0.0044006
ENSG00000100387	RBX1	Selinexor+Abemeciclib	17.3392	-1.06584	2.35553	0.298121	-3.57519	0.000349978	0.00441031
ENSG00000178685	PARP10	Selinexor+Abemeciclib	28.0241	1.63349	2.35335	0.457121	3.57343	0.000352338	0.00443256
ENSG00000113140	SPARC	Selinexor+Abemeciclib	6.88295	2.30476	2.35335	0.644981	3.57338	0.000352403	0.00443256
ENSG00000176834	VSIG10	Selinexor+Abemeciclib	35.4772	0.774183	2.34796	0.216865	3.56989	0.00035713	0.00448782
ENSG00000130475	FCHO1	Selinexor+Abemeciclib	11.2748	1.50578	2.34449	0.422078	3.56755	0.000360337	0.0045239
ENSG00000013306	SLC25A39	Selinexor+Abemeciclib	16.5689	-1.20171	2.34362	0.336918	-3.56678	0.000361399	0.00453299
ENSG00000173801	JUP	Selinexor+Abemeciclib	88.4107	0.599618	2.33513	0.168365	3.56141	0.000368873	0.00462241
ENSG00000198938	MT-CO3	Selinexor+Abemeciclib	9208.72	1.16253	2.33513	0.326457	3.56105	0.000369382	0.00462241
ENSG00000177700	POLR2L	Selinexor+Abemeciclib	9.17802	-1.56278	2.33513	0.438871	-3.56092	0.000369559	0.00462241
ENSG00000278983	AC048380.2	Selinexor+Abemeciclib	8.55041	-1.7126	2.33076	0.481335	-3.55803	0.000373645	0.00466917
ENSG00000143753	DEGS1	Selinexor+Abemeciclib	20.4947	-0.980554	2.32686	0.275791	-3.55543	0.000377365	0.00471128
ENSG00000100346	CACNA1I	Selinexor+Abemeciclib	6.74009	-2.12603	2.3265	0.598065	-3.55484	0.000378205	0.0047152
ENSG00000114999	TTL	Selinexor+Abemeciclib	32.1596	-0.904978	2.3265	0.254585	-3.55472	0.00037838	0.0047152
ENSG00000079616	KIF22	Selinexor+Abemeciclib	9.67574	-1.58699	2.32568	0.446537	-3.55398	0.000379443	0.00472407
ENSG00000221869	CEBPD	Selinexor+Abemeciclib	40.829	-1.31027	2.32536	0.368723	-3.55354	0.000380079	0.0047276
ENSG00000171316	CHD7	Selinexor+Abemeciclib	26.153	-0.917949	2.32374	0.258409	-3.55232	0.000381853	0.00474528
ENSG00000188021	UBQLN2	Selinexor+Abemeciclib	48.5161	0.720982	2.32222	0.203028	3.55115	0.000383548	0.00476195
ENSG00000167695	TLCD3A	Selinexor+Abemeciclib	4.47737	-2.87958	2.31952	0.811314	-3.54928	0.000386292	0.00479159
ENSG00000259130	AL133371.3	Selinexor+Abemeciclib	17.137	-1.20402	2.31864	0.339305	-3.5485	0.000387437	0.00480136
ENSG00000174695	TMEM167A	Selinexor+Abemeciclib	101.755	-0.569813	2.31642	0.16065	-3.54691	0.00038978	0.00482594
ENSG00000180900	SCRIB	Selinexor+Abemeciclib	20.9315	1.05255	2.31543	0.296823	3.54607	0.000391024	0.0048369
ENSG00000067445	TRO	Selinexor+Abemeciclib	28.9786	0.925656	2.31428	0.261107	3.54512	0.000392428	0.0048498
ENSG00000104164	BLOC1S6	Selinexor+Abemeciclib	155.265	-0.476038	2.3104	0.134378	-3.54253	0.00039631	0.00489328
ENSG00000155368	DBI	Selinexor+Abemeciclib	11.1818	-1.54209	2.30961	0.435396	-3.54181	0.000397391	0.00490213
ENSG00000055609	KMT2C	Selinexor+Abemeciclib	306.24	0.405713	2.30597	0.114629	3.53935	0.000401112	0.00494349
ENSG00000130684	ZNF337	Selinexor+Abemeciclib	28.9378	0.863313	2.30234	0.244087	3.5369	0.000404848	0.00498496
ENSG00000089127	OAS1	Selinexor+Abemeciclib	188.294	0.47014	2.30047	0.132976	3.53553	0.000406962	0.00500642
ENSG00000119812	FAM98A	Selinexor+Abemeciclib	31.9312	-0.882393	2.30013	0.249619	-3.53496	0.000407838	0.00501041
ENSG00000230551	AC021078.1	Selinexor+Abemeciclib	53.0184	-0.665852	2.30013	0.188369	-3.53483	0.000408032	0.00501041
ENSG00000169607	CKAP2L	Selinexor+Abemeciclib	11.3634	-3.52797	2.3	0.998149	-3.53452	0.000408522	0.00501185
ENSG00000099377	HSD3B7	Selinexor+Abemeciclib	20.3278	1.07243	2.29746	0.30357	3.53273	0.000411294	0.00504126
ENSG00000105854	PON2	Selinexor+Abemeciclib	253.337	-0.508601	2.29584	0.144018	-3.5315	0.000413209	0.00506011
ENSG00000175390	EIF3F	Selinexor+Abemeciclib	56.7193	-0.670076	2.29475	0.189796	-3.53051	0.000414753	0.00507282
ENSG00000164308	ERAP2	Selinexor+Abemeciclib	28.2231	0.965564	2.29475	0.273503	3.53036	0.000415001	0.00507282
ENSG00000138834	MAPK8IP3	Selinexor+Abemeciclib	133.237	0.638998	2.29308	0.181066	3.5291	0.000416978	0.00509236
ENSG00000152527	PLEKHH2	Selinexor+Abemeciclib	343.331	-0.552949	2.29285	0.156705	-3.52859	0.000417774	0.00509504
ENSG00000283041	AC008038.1	Selinexor+Abemeciclib	98.8614	-0.627136	2.29285	0.177735	-3.52848	0.000417955	0.00509504
ENSG00000116016	EPAS1	Selinexor+Abemeciclib	614.23	-0.495034	2.29283	0.140307	-3.52822	0.00041836	0.00509535
ENSG00000197405	C5AR1	Selinexor+Abemeciclib	3.72931	3.3374	2.29213	0.946093	3.52756	0.000419413	0.00510355
ENSG00000181722	ZBTB20	Selinexor+Abemeciclib	70.7942	0.600647	2.28923	0.17037	3.52555	0.000422604	0.00513774
ENSG00000268041	ERFL	Selinexor+Abemeciclib	5.44289	2.49208	2.28852	0.707033	3.5247	0.000423969	0.00514612
ENSG00000198774	RASSF9	Selinexor+Abemeciclib	6.96998	1.98594	2.28852	0.563445	3.52464	0.000424059	0.00514612
ENSG00000185158	LRRC37B	Selinexor+Abemeciclib	39.9062	0.730494	2.28697	0.207323	3.52346	0.000425955	0.00516447
ENSG00000160963	COL26A1	Selinexor+Abemeciclib	5.69181	-2.23274	2.28683	0.633737	-3.52313	0.000426484	0.00516622
ENSG00000157764	BRAF	Selinexor+Abemeciclib	92.6642	-0.54942	2.28463	0.156017	-3.52155	0.000429029	0.00519237
ENSG00000187608	ISG15	Selinexor+Abemeciclib	6.50461	2.03456	2.28187	0.578063	3.51962	0.00043216	0.00522556
ENSG00000117228	GBP1	Selinexor+Abemeciclib	17.4346	1.11982	2.27476	0.31858	3.51504	0.000439683	0.00531175
ENSG00000276293	PIP4K2B	Selinexor+Abemeciclib	65.5967	0.649871	2.27295	0.184954	3.51369	0.000441923	0.00533402
ENSG00000278588	H2BC10	Selinexor+Abemeciclib	2.35548	-4.81481	2.27244	1.37057	-3.51301	0.000443066	0.00534027
ENSG00000101596	SMCHD1	Selinexor+Abemeciclib	157.724	-0.492327	2.27244	0.140148	-3.51291	0.000443235	0.00534027
ENSG00000085840	ORC1	Selinexor+Abemeciclib	4.14294	-2.86837	2.26762	0.817264	-3.50972	0.000448577	0.00539979
ENSG00000119414	PPP6C	Selinexor+Abemeciclib	52.1919	-0.710177	2.26749	0.202364	-3.5094	0.000449112	0.0054014
ENSG00000196405	EVL	Selinexor+Abemeciclib	19.189	-1.0552	2.26651	0.30075	-3.50856	0.000450538	0.00541371
ENSG00000088387	DOCK9	Selinexor+Abemeciclib	19.1982	-1.0832	2.26492	0.308835	-3.50735	0.000452587	0.00543347
ENSG00000197619	ZNF615	Selinexor+Abemeciclib	16.6519	1.14335	2.2615	0.326205	3.50502	0.000456576	0.00547647
ENSG00000108557	RAI1	Selinexor+Abemeciclib	22.5044	0.958358	2.25993	0.273518	3.50382	0.000458638	0.0054963
ENSG00000005243	COPZ2	Selinexor+Abemeciclib	115.114	-1.01352	2.25644	0.289458	-3.50144	0.000462751	0.00554065
ENSG00000109107	ALDOC	Selinexor+Abemeciclib	6.61244	-1.99972	2.25441	0.571356	-3.49995	0.000465337	0.00556666
ENSG00000213860	RPL21P75	Selinexor+Abemeciclib	39.1973	-1.30575	2.25196	0.373263	-3.49822	0.000468382	0.0055981
ENSG00000087586	AURKA	Selinexor+Abemeciclib	5.5444	-2.59336	2.25139	0.741539	-3.49727	0.000470051	0.00560548
ENSG00000182134	TDRKH	Selinexor+Abemeciclib	4.94342	-2.53678	2.25139	0.725378	-3.49719	0.000470192	0.00560548
ENSG00000182718	ANXA2	Selinexor+Abemeciclib	307.581	-0.442761	2.25139	0.126612	-3.49698	0.000470559	0.00560548
ENSG00000182551	ADI1	Selinexor+Abemeciclib	24.3287	-1.01464	2.25139	0.290168	-3.49674	0.000470975	0.00560548
ENSG00000029993	HMGB3	Selinexor+Abemeciclib	4.70074	-2.591	2.25139	0.740988	-3.49668	0.000471084	0.00560548
ENSG00000061337	LZTS1	Selinexor+Abemeciclib	22.1974	-1.13652	2.24887	0.325195	-3.4949	0.000474246	0.00563811
ENSG00000145354	CISD2	Selinexor+Abemeciclib	22.3217	-1.05624	2.24679	0.302355	-3.49338	0.000476942	0.00566516
ENSG00000177728	TMEM94	Selinexor+Abemeciclib	26.2872	0.974693	2.24652	0.279043	3.49298	0.000477662	0.00566871
ENSG00000111684	LPCAT3	Selinexor+Abemeciclib	18.8619	1.04338	2.24631	0.298745	3.49255	0.000478441	0.0056714
ENSG00000179295	PTPN11	Selinexor+Abemeciclib	161.236	-0.469566	2.24631	0.134454	-3.49238	0.000478732	0.0056714
ENSG00000123505	AMD1	Selinexor+Abemeciclib	165.624	-0.533275	2.24591	0.152726	-3.49172	0.000479927	0.00567662
ENSG00000101189	MRGBP	Selinexor+Abemeciclib	9.64241	-1.48959	2.24591	0.426613	-3.49167	0.000480018	0.00567662
ENSG00000121101	TEX14	Selinexor+Abemeciclib	6.9297	1.86999	2.2406	0.536095	3.48817	0.000486347	0.00574642
ENSG00000197479	PCDHB11	Selinexor+Abemeciclib	78.1027	0.606943	2.23879	0.174068	3.48681	0.000488814	0.00577049
ENSG00000108821	COL1A1	Selinexor+Abemeciclib	9.14043	1.88713	2.23668	0.541458	3.48528	0.00049162	0.00579853
ENSG00000101412	E2F1	Selinexor+Abemeciclib	7.90132	-3.36423	2.23583	0.965479	-3.48452	0.000493017	0.00580991
ENSG00000133884	DPF2	Selinexor+Abemeciclib	24.5649	0.970437	2.22625	0.278991	3.47838	0.000504455	0.00593949
ENSG00000162980	ARL5A	Selinexor+Abemeciclib	71.6479	-0.591276	2.2228	0.170102	-3.47602	0.000508924	0.00598687
ENSG00000185495	AC138393.1	Selinexor+Abemeciclib	19.9669	-1.08491	2.22188	0.312186	-3.47521	0.000510455	0.00599963
ENSG00000279497	AP003784.1	Selinexor+Abemeciclib	9.40085	-1.61342	2.22172	0.464328	-3.47474	0.000511353	0.00600182
ENSG00000188690	UROS	Selinexor+Abemeciclib	16.2634	-1.11895	2.22172	0.322044	-3.47452	0.000511775	0.00600182
ENSG00000178691	SUZ12	Selinexor+Abemeciclib	320.347	-0.41079	2.22172	0.118233	-3.47441	0.000511985	0.00600182
ENSG00000164916	FOXK1	Selinexor+Abemeciclib	235.102	0.58873	2.22172	0.169459	3.47418	0.000512427	0.00600182
ENSG00000205302	SNX2	Selinexor+Abemeciclib	24.1338	0.909289	2.21853	0.261894	3.47197	0.000516654	0.00604606
ENSG00000214389	RPS3AP26	Selinexor+Abemeciclib	26.448	-1.45743	2.21763	0.419866	-3.47118	0.000518176	0.00605861
ENSG00000198786	MT-ND5	Selinexor+Abemeciclib	6092.66	1.61861	2.21706	0.466377	3.47059	0.000519309	0.00606658
ENSG00000100106	TRIOBP	Selinexor+Abemeciclib	96.9119	-0.660125	2.21521	0.190281	-3.46922	0.000521972	0.0060924
ENSG00000145632	PLK2	Selinexor+Abemeciclib	390.643	0.50301	2.21355	0.145045	3.46796	0.000524431	0.00611578
ENSG00000112335	SNX3	Selinexor+Abemeciclib	81.027	-0.611781	2.21252	0.176463	-3.46691	0.000526488	0.00613032
ENSG00000149970	CNKSR2	Selinexor+Abemeciclib	6.1946	-4.34363	2.21252	1.2529	-3.46685	0.000526589	0.00613032
ENSG00000174130	TLR6	Selinexor+Abemeciclib	43.7622	0.720722	2.21098	0.20796	3.46567	0.000528915	0.00615207
ENSG00000116489	CAPZA1	Selinexor+Abemeciclib	94.3328	-0.522367	2.20997	0.150764	-3.46481	0.000530605	0.00616639
ENSG00000275215	RNA5-8SN3	Selinexor+Abemeciclib	29.0207	2.50138	2.20873	0.722147	3.46381	0.000532579	0.00618398
ENSG00000164889	SLC4A2	Selinexor+Abemeciclib	40.8677	0.816682	2.20363	0.236042	3.4599	0.000540376	0.00625711
ENSG00000100097	LGALS1	Selinexor+Abemeciclib	209.422	-1.24542	2.20363	0.359969	-3.4598	0.000540576	0.00625711
ENSG00000182197	EXT1	Selinexor+Abemeciclib	162.5	0.585841	2.20363	0.169329	3.45977	0.000540633	0.00625711
ENSG00000196267	ZNF836	Selinexor+Abemeciclib	12.6603	1.26589	2.20363	0.365911	3.45956	0.000541054	0.00625711
ENSG00000213719	CLIC1	Selinexor+Abemeciclib	124.211	0.562373	2.20363	0.16256	3.45949	0.000541203	0.00625711
ENSG00000100439	ABHD4	Selinexor+Abemeciclib	34.3618	0.819245	2.20298	0.236854	3.45885	0.000542479	0.00626648
ENSG00000157216	SSBP3	Selinexor+Abemeciclib	75.4104	0.623757	2.20216	0.180375	3.45812	0.000543963	0.00627822
ENSG00000166012	TAF1D	Selinexor+Abemeciclib	102.164	-0.541492	2.19604	0.156769	-3.45408	0.000552167	0.00636744
ENSG00000127463	EMC1	Selinexor+Abemeciclib	93.3796	0.524851	2.19509	0.151987	3.45326	0.000553845	0.00638132
ENSG00000177106	EPS8L2	Selinexor+Abemeciclib	30.8752	0.899501	2.18871	0.260795	3.44907	0.000562519	0.00647571
ENSG00000112640	PPP2R5D	Selinexor+Abemeciclib	11.3868	1.37848	2.18805	0.39974	3.44843	0.000563863	0.00648563
ENSG00000138081	FBXO11	Selinexor+Abemeciclib	98.9113	0.510735	2.1878	0.148132	3.44783	0.000565118	0.00648936
ENSG00000186193	SAPCD2	Selinexor+Abemeciclib	3.26535	-3.67474	2.1878	1.06582	-3.44781	0.000565152	0.00648936
ENSG00000001561	ENPP4	Selinexor+Abemeciclib	29.8276	0.85833	2.18417	0.249129	3.44532	0.000570375	0.00654374
ENSG00000205663	ENSG00000205663	Selinexor+Abemeciclib	25.9652	0.898992	2.18127	0.261086	3.44328	0.000574695	0.00658759
ENSG00000188529	SRSF10	Selinexor+Abemeciclib	97.6342	-0.541615	2.18127	0.157307	-3.44305	0.000575202	0.00658759
ENSG00000065989	PDE4A	Selinexor+Abemeciclib	5.90577	2.26728	2.18127	0.658553	3.44283	0.000575667	0.00658759
ENSG00000188706	ZDHHC9	Selinexor+Abemeciclib	25.3854	0.949744	2.17887	0.276	3.4411	0.000579348	0.00662408
ENSG00000082153	BZW1	Selinexor+Abemeciclib	169.577	-0.547624	2.17651	0.159221	-3.4394	0.000583004	0.00666022
ENSG00000213341	CHUK	Selinexor+Abemeciclib	15.655	-1.09681	2.17585	0.318956	-3.43876	0.000584385	0.00667032
ENSG00000127666	TICAM1	Selinexor+Abemeciclib	23.3226	1.76861	2.17246	0.514667	3.43642	0.000589462	0.00672257
ENSG00000113300	CNOT6	Selinexor+Abemeciclib	63.1283	-0.639624	2.17207	0.186157	-3.43594	0.0005905	0.0067287
ENSG00000161970	RPL26	Selinexor+Abemeciclib	49.6053	-2.07707	2.16739	0.605106	-3.43257	0.000597879	0.0068016
ENSG00000198899	MT-ATP6	Selinexor+Abemeciclib	3121.03	1.38226	2.16739	0.40269	3.43256	0.000597909	0.0068016
ENSG00000109670	FBXW7	Selinexor+Abemeciclib	41.6656	0.713345	2.15171	0.208426	3.42253	0.00062041	0.00705159
ENSG00000129810	SGO1	Selinexor+Abemeciclib	5.38776	-2.58827	2.14877	0.756704	-3.42046	0.000625157	0.00709955
ENSG00000013573	DDX11	Selinexor+Abemeciclib	16.9791	-1.01846	2.14773	0.297832	-3.41957	0.000627191	0.00711663
ENSG00000228232	GAPDHP1	Selinexor+Abemeciclib	9.77166	-1.51948	2.14454	0.444638	-3.41735	0.000632339	0.007169
ENSG00000188312	CENPP	Selinexor+Abemeciclib	9.15115	-1.67925	2.14346	0.491521	-3.41644	0.000634447	0.00718683
ENSG00000197147	LRRC8B	Selinexor+Abemeciclib	9.59155	-1.53832	2.13947	0.450629	-3.41371	0.000640838	0.00725312
ENSG00000137877	SPTBN5	Selinexor+Abemeciclib	18.0748	1.13818	2.13799	0.333549	3.41234	0.000644073	0.0072779
ENSG00000063322	MED29	Selinexor+Abemeciclib	37.7935	0.76736	2.13799	0.224879	3.41233	0.00064411	0.0072779
ENSG00000165996	HACD1	Selinexor+Abemeciclib	4.57968	-2.66609	2.13292	0.782096	-3.40891	0.000652231	0.00736347
ENSG00000110446	SLC15A3	Selinexor+Abemeciclib	25.4575	0.951679	2.13119	0.279282	3.40759	0.000655385	0.00739288
ENSG00000145864	GABRB2	Selinexor+Abemeciclib	539.334	0.518759	2.13075	0.152259	3.40709	0.000656589	0.00740025
ENSG00000184939	ZFP90	Selinexor+Abemeciclib	42.5142	0.760202	2.12761	0.223268	3.40489	0.000661912	0.007454
ENSG00000112695	COX7A2	Selinexor+Abemeciclib	29.2257	-0.931179	2.12558	0.273604	-3.40338	0.000665579	0.00748901
ENSG00000196747	H2AC13	Selinexor+Abemeciclib	3.00432	-3.9548	2.12023	1.16325	-3.39979	0.000674387	0.00758177
ENSG00000167785	ZNF558	Selinexor+Abemeciclib	44.2834	0.694105	2.11894	0.204224	3.39874	0.000676958	0.00760433
ENSG00000181467	RAP2B	Selinexor+Abemeciclib	411.885	-0.436305	2.1188	0.128384	-3.39843	0.00067774	0.00760675
ENSG00000198482	ZNF808	Selinexor+Abemeciclib	26.1592	0.853461	2.118	0.251188	3.3977	0.000679557	0.00762079
ENSG00000179094	PER1	Selinexor+Abemeciclib	27.6612	0.892196	2.11756	0.262642	3.39701	0.000681265	0.00762856
ENSG00000164164	OTUD4	Selinexor+Abemeciclib	105.196	0.546109	2.11756	0.160764	3.39696	0.000681385	0.00762856
ENSG00000146731	CCT6A	Selinexor+Abemeciclib	33.8112	-0.769859	2.10658	0.22711	-3.38981	0.000699408	0.00782383
ENSG00000164087	POC1A	Selinexor+Abemeciclib	3.40208	-3.52144	2.10549	1.03916	-3.38874	0.000702148	0.00784349
ENSG00000170315	UBB	Selinexor+Abemeciclib	43.578	0.834734	2.10549	0.246331	3.38867	0.000702333	0.00784349
ENSG00000161912	ADCY10P1	Selinexor+Abemeciclib	8.83393	1.79999	2.10528	0.531236	3.3883	0.000703262	0.00784735
ENSG00000132716	DCAF8	Selinexor+Abemeciclib	56.4068	-0.665628	2.10207	0.19658	-3.38605	0.00070906	0.00790549
ENSG00000188612	SUMO2	Selinexor+Abemeciclib	77.3228	-0.628451	2.10088	0.185654	-3.38507	0.000711595	0.00792718
ENSG00000142227	EMP3	Selinexor+Abemeciclib	34.0434	0.897024	2.09982	0.265069	3.38412	0.000714066	0.00794663
ENSG00000144567	RETREG2	Selinexor+Abemeciclib	82.6918	0.621132	2.09982	0.183553	3.38395	0.000714523	0.00794663
ENSG00000184990	SIVA1	Selinexor+Abemeciclib	7.58706	-1.95399	2.09892	0.577565	-3.38315	0.000716594	0.00796308
ENSG00000006576	PHTF2	Selinexor+Abemeciclib	36.795	-0.776242	2.09756	0.229517	-3.38207	0.000719429	0.00798798
ENSG00000116871	MAP7D1	Selinexor+Abemeciclib	37.7831	0.791579	2.09675	0.234103	3.38132	0.000721376	0.00800299
ENSG00000158201	ABHD3	Selinexor+Abemeciclib	16.4849	1.10611	2.09301	0.327373	3.37873	0.000728206	0.0080721
ENSG00000144554	FANCD2	Selinexor+Abemeciclib	14.7389	-1.32172	2.09208	0.391283	-3.37792	0.000730369	0.00808941
ENSG00000243986	ENO1P3	Selinexor+Abemeciclib	7.29647	-1.80894	2.09013	0.53575	-3.37645	0.000734264	0.00812586
ENSG00000164440	TXLNB	Selinexor+Abemeciclib	8.28815	1.76091	2.08941	0.521633	3.37577	0.000736086	0.00813932
ENSG00000105656	ELL	Selinexor+Abemeciclib	20.6795	-0.955326	2.0891	0.283042	-3.37521	0.000737591	0.0081452
ENSG00000198276	UCKL1	Selinexor+Abemeciclib	6.90261	2.04493	2.0891	0.605899	3.37504	0.000738048	0.0081452
ENSG00000160752	FDPS	Selinexor+Abemeciclib	13.6648	-1.32102	2.0891	0.391426	-3.3749	0.000738435	0.0081452
ENSG00000269895	AP000654.1	Selinexor+Abemeciclib	17.3639	-1.03777	2.08895	0.307526	-3.37458	0.000739293	0.00814798
ENSG00000244405	ETV5	Selinexor+Abemeciclib	19.0969	-0.980349	2.08548	0.290732	-3.372	0.000746242	0.00821331
ENSG00000130520	LSM4	Selinexor+Abemeciclib	18.2707	-1.0878	2.08548	0.322604	-3.37193	0.000746442	0.00821331
ENSG00000197550	AL359955.1	Selinexor+Abemeciclib	10.5785	1.5029	2.0845	0.44582	3.37108	0.000748742	0.00823187
ENSG00000114648	KLHL18	Selinexor+Abemeciclib	12.9234	-1.28309	2.08344	0.380718	-3.37018	0.000751187	0.00825201
ENSG00000228929	RPS13P2	Selinexor+Abemeciclib	10.5678	-1.5716	2.08154	0.466522	-3.36875	0.000755099	0.00828821
ENSG00000152990	ADGRA3	Selinexor+Abemeciclib	30.6278	-0.9062	2.07959	0.269119	-3.36729	0.000759119	0.00832554
ENSG00000163527	STT3B	Selinexor+Abemeciclib	128.344	-0.506927	2.07891	0.15058	-3.36649	0.0007613	0.0083385
ENSG00000148019	CEP78	Selinexor+Abemeciclib	22.3574	-1.54558	2.07891	0.45912	-3.36641	0.000761541	0.0083385
ENSG00000250120	PCDHA10	Selinexor+Abemeciclib	28.3806	0.801533	2.07869	0.238123	3.36604	0.000762547	0.00834273
ENSG00000205413	SAMD9	Selinexor+Abemeciclib	165.658	0.587761	2.07829	0.17464	3.36556	0.000763883	0.00835054
ENSG00000167395	ZNF646	Selinexor+Abemeciclib	23.1373	0.89857	2.07574	0.267136	3.36372	0.000768991	0.00839956
ENSG00000156958	GALK2	Selinexor+Abemeciclib	25.3467	0.986489	2.07287	0.293452	3.36167	0.000774728	0.00845535
ENSG00000153207	AHCTF1	Selinexor+Abemeciclib	70.3422	-0.580153	2.07084	0.172656	-3.36016	0.00077898	0.00849487
ENSG00000111640	GAPDH	Selinexor+Abemeciclib	1418.9	-1.09687	2.0675	0.326671	-3.35771	0.000785905	0.00856046
ENSG00000125744	RTN2	Selinexor+Abemeciclib	4.19564	2.56799	2.0675	0.764833	3.35758	0.000786268	0.00856046
ENSG00000177628	GBA	Selinexor+Abemeciclib	18.5512	1.02981	2.06588	0.306827	3.35633	0.000789845	0.00859244
ENSG00000162063	CCNF	Selinexor+Abemeciclib	6.31393	-2.05983	2.06553	0.613796	-3.35588	0.00079113	0.00859946
ENSG00000124222	STX16	Selinexor+Abemeciclib	61.4065	0.585565	2.06535	0.174507	3.35554	0.000792093	0.00860298
ENSG00000102921	N4BP1	Selinexor+Abemeciclib	162.238	0.452958	2.06466	0.135015	3.35488	0.000794003	0.00861676
ENSG00000145545	SRD5A1	Selinexor+Abemeciclib	16.5447	-1.06266	2.06283	0.316886	-3.35346	0.000798093	0.00865314
ENSG00000005020	SKAP2	Selinexor+Abemeciclib	28.8008	0.837705	2.06283	0.249818	3.35326	0.000798643	0.00865314
ENSG00000165914	TTC7B	Selinexor+Abemeciclib	9.00828	-1.77983	2.06166	0.530929	-3.3523	0.000801444	0.0086765
ENSG00000215021	PHB2	Selinexor+Abemeciclib	33.0809	-0.916417	2.06014	0.273467	-3.35111	0.000804891	0.00870681
ENSG00000186073	C15orf41	Selinexor+Abemeciclib	16.0672	-1.24559	2.05909	0.371798	-3.35017	0.000807634	0.00872796
ENSG00000134308	YWHAQ	Selinexor+Abemeciclib	341.108	-0.398481	2.05909	0.11895	-3.34998	0.00080818	0.00872796
ENSG00000159348	CYB5R1	Selinexor+Abemeciclib	12.2414	1.30596	2.05909	0.389867	3.34977	0.000808794	0.00872796
ENSG00000261609	GAN	Selinexor+Abemeciclib	37.957	-0.697476	2.05668	0.208338	-3.34782	0.000814508	0.00877652
ENSG00000101452	DHX35	Selinexor+Abemeciclib	5.99301	-1.98963	2.05668	0.594312	-3.34779	0.000814599	0.00877652
ENSG00000152082	MZT2B	Selinexor+Abemeciclib	12.2804	-1.39793	2.05629	0.417628	-3.34732	0.000815984	0.0087844
ENSG00000165300	SLITRK5	Selinexor+Abemeciclib	235.178	-0.432354	2.05254	0.129265	-3.3447	0.000823717	0.00886056
ENSG00000175387	SMAD2	Selinexor+Abemeciclib	137.64	-0.578762	2.05092	0.173112	-3.34327	0.000827963	0.00889359
ENSG00000170340	B3GNT2	Selinexor+Abemeciclib	84.7951	-0.551773	2.05092	0.165042	-3.34322	0.00082811	0.00889359
ENSG00000187951	AC091057.1	Selinexor+Abemeciclib	7.09213	-1.82994	2.04805	0.547716	-3.34104	0.000834639	0.00895252
ENSG00000186777	ZNF732	Selinexor+Abemeciclib	15.0046	-1.19497	2.04805	0.357675	-3.34095	0.000834929	0.00895252
ENSG00000103995	CEP152	Selinexor+Abemeciclib	13.3118	-1.1733	2.04595	0.351354	-3.33938	0.000839664	0.00899611
ENSG00000108100	CCNY	Selinexor+Abemeciclib	33.1176	-0.774431	2.04199	0.2321	-3.33662	0.000848027	0.00907848
ENSG00000012822	CALCOCO1	Selinexor+Abemeciclib	30.8029	0.756179	2.03977	0.226742	3.33498	0.000853052	0.00912501
ENSG00000064300	NGFR	Selinexor+Abemeciclib	2.59231	4.13931	2.03463	1.24249	3.33147	0.000863892	0.00923362
ENSG00000136997	MYC	Selinexor+Abemeciclib	27.1819	-0.932371	2.03431	0.279903	-3.33105	0.000865205	0.0092403
ENSG00000110046	ATG2A	Selinexor+Abemeciclib	25.3591	0.828523	2.03384	0.248767	3.33052	0.000866847	0.00925049
ENSG00000243836	WDR86-AS1	Selinexor+Abemeciclib	27.821	-0.848868	2.03319	0.254925	-3.32988	0.000868833	0.00926434
ENSG00000105220	GPI	Selinexor+Abemeciclib	64.0199	-0.652302	2.03291	0.195917	-3.32949	0.000870064	0.00927011
ENSG00000100162	CENPM	Selinexor+Abemeciclib	4.35898	-2.56769	2.03121	0.771501	-3.32817	0.00087417	0.00930648
ENSG00000090339	ICAM1	Selinexor+Abemeciclib	115.714	1.09726	2.03044	0.32976	3.32746	0.00087642	0.00932306
ENSG00000073008	PVR	Selinexor+Abemeciclib	22.137	0.906578	2.03028	0.27248	3.32713	0.000877442	0.00932655
ENSG00000176624	MEX3C	Selinexor+Abemeciclib	108.456	-0.494294	2.02617	0.148692	-3.32428	0.000886482	0.0094152
ENSG00000184216	IRAK1	Selinexor+Abemeciclib	128.544	-0.605796	2.02448	0.182306	-3.32297	0.00089065	0.00945199
ENSG00000179152	TCAIM	Selinexor+Abemeciclib	27.9756	0.789317	2.02017	0.237748	3.31998	0.000900245	0.00954629
ENSG00000129521	EGLN3	Selinexor+Abemeciclib	6.16352	-2.11972	2.01746	0.638852	-3.31802	0.000906591	0.009606
ENSG00000196141	SPATS2L	Selinexor+Abemeciclib	184.127	-0.54072	2.01714	0.162989	-3.31752	0.000908214	0.009613
ENSG00000240849	TMEM189	Selinexor+Abemeciclib	165.146	-0.550731	2.01714	0.166014	-3.31737	0.000908681	0.009613
ENSG00000035862	TIMP2	Selinexor+Abemeciclib	151.189	0.524868	2.01709	0.15823	3.31712	0.000909506	0.00961416
ENSG00000280042	AC022336.4	Selinexor+Abemeciclib	22.0858	-0.933817	2.01675	0.281552	-3.31668	0.000910929	0.00962165
ENSG00000163682	RPL9	Selinexor+Abemeciclib	467.657	-0.912026	2.01602	0.275049	-3.31587	0.000913574	0.00963787
ENSG00000047849	MAP4	Selinexor+Abemeciclib	187.128	0.443615	2.01602	0.133789	3.31577	0.000913899	0.00963787
ENSG00000166532	RIMKLB	Selinexor+Abemeciclib	328.86	-0.567478	2.01513	0.171196	-3.31479	0.000917136	0.00965757
ENSG00000100650	SRSF5	Selinexor+Abemeciclib	77.5896	0.572566	2.01513	0.172732	3.31476	0.000917203	0.00965757
ENSG00000087302	RTRAF	Selinexor+Abemeciclib	35.7953	-0.815457	2.015	0.24603	-3.31446	0.000918205	0.00966055
ENSG00000147123	NDUFB11	Selinexor+Abemeciclib	17.9717	-1.14886	2.01356	0.346757	-3.31316	0.000922481	0.00969267
ENSG00000109920	FNBP4	Selinexor+Abemeciclib	76.3976	-0.577253	2.01356	0.174234	-3.31309	0.0009227	0.00969267
ENSG00000172638	EFEMP2	Selinexor+Abemeciclib	58.8935	-0.593522	2.00196	0.179561	-3.3054	0.000948403	0.0099549
ENSG00000154229	PRKCA	Selinexor+Abemeciclib	134.608	-0.471996	2.0019	0.142806	-3.30514	0.000949286	0.0099564
ENSG00000149554	CHEK1	Selinexor+Abemeciclib	15.218	-1.07838	2.0013	0.326335	-3.30453	0.000951345	0.00997022
ENSG00000123485	HJURP	Abemeciclib	122.048	-3.50551	61.2838	0.203955	-17.1877	3.28335e-66	5.20279e-62
ENSG00000131747	TOP2A	Abemeciclib	75.5716	-4.20387	60.9466	0.245808	-17.1023	1.42743e-65	1.13096e-61
ENSG00000148773	MKI67	Abemeciclib	55.3489	-5.04924	46.8257	0.335204	-15.0632	2.82834e-51	1.49393e-47
ENSG00000159388	BTG2	Abemeciclib	193.951	1.81531	25.4705	0.160113	11.3376	8.54319e-30	3.38438e-26
ENSG00000011426	ANLN	Abemeciclib	74.3592	-2.15887	25.2036	0.19166	-11.2641	1.9744e-29	6.25728e-26
ENSG00000117632	STMN1	Abemeciclib	37.9096	-3.10987	21.9864	0.294087	-10.5746	3.90654e-26	1.03172e-22
ENSG00000088325	TPX2	Abemeciclib	27.6042	-3.13564	20.8045	0.304384	-10.3016	6.92836e-25	1.56838e-21
ENSG00000137812	KNL1	Abemeciclib	29.9483	-5.71606	20.6442	0.557493	-10.2532	1.14531e-24	2.26858e-21
ENSG00000154127	UBASH3B	Abemeciclib	80.1388	-1.98146	20.5704	0.19378	-10.2253	1.52733e-24	2.68912e-21
ENSG00000171476	HOPX	Abemeciclib	145.535	-1.76967	20.4587	0.173665	-10.1901	2.19497e-24	3.47815e-21
ENSG00000111206	FOXM1	Abemeciclib	29.873	-3.03232	20.1623	0.299807	-10.1142	4.7777e-24	6.88249e-21
ENSG00000137962	ARHGAP29	Abemeciclib	1131.11	-1.25074	19.4584	0.125758	-9.94561	2.63542e-23	3.48007e-20
ENSG00000129946	SHC2	Abemeciclib	53.5171	2.34304	19.2308	0.237022	9.88529	4.82194e-23	5.87758e-20
ENSG00000152377	SPOCK1	Abemeciclib	74.4599	2.21054	18.5526	0.227419	9.72011	2.47513e-22	2.80149e-19
ENSG00000134352	IL6ST	Abemeciclib	402.159	1.19886	18.4201	0.123824	9.68195	3.59784e-22	3.80075e-19
ENSG00000112972	HMGCS1	Abemeciclib	80.668	-1.6102	17.2441	0.1714	-9.39437	5.75592e-21	5.70052e-18
ENSG00000140009	ESR2	Abemeciclib	94.434	-1.44735	17.1335	0.154613	-9.36113	7.88914e-21	7.35361e-18
ENSG00000146918	NCAPG2	Abemeciclib	25.6439	-3.07395	16.7797	0.331653	-9.26858	1.88635e-20	1.66062e-17
ENSG00000111335	OAS2	Abemeciclib	166.739	1.32552	16.3888	0.144609	9.16623	4.89873e-20	4.08554e-17
ENSG00000100100	PIK3IP1	Abemeciclib	29.4306	2.87944	15.7982	0.319483	9.01281	2.00847e-19	1.59131e-16
ENSG00000152256	PDK1	Abemeciclib	43.2373	-2.04075	15.7499	0.22687	-8.99524	2.35727e-19	1.77873e-16
ENSG00000273340	MICE	Abemeciclib	40.7009	-2.29433	15.7369	0.255321	-8.98604	2.56289e-19	1.83269e-16
ENSG00000137807	KIF23	Abemeciclib	21.2207	-3.22227	15.7369	0.358749	-8.98195	2.66009e-19	1.83269e-16
ENSG00000147854	UHRF2	Abemeciclib	250.276	-1.13755	15.6327	0.127137	-8.94747	3.63736e-19	2.32965e-16
ENSG00000052802	MSMO1	Abemeciclib	71.8187	-1.64799	15.6327	0.184208	-8.94632	3.67545e-19	2.32965e-16
ENSG00000183856	IQGAP3	Abemeciclib	20.1772	-5.73602	15.6119	0.641851	-8.93668	4.01049e-19	2.44424e-16
ENSG00000089685	BIRC5	Abemeciclib	18.1032	-4.31852	15.4236	0.486078	-8.88443	6.42478e-19	3.77063e-16
ENSG00000136527	TRA2B	Abemeciclib	148.023	-1.28595	15.1675	0.14589	-8.81456	1.20158e-18	6.80007e-16
ENSG00000073756	PTGS2	Abemeciclib	28.5115	-2.72774	14.9521	0.311568	-8.75487	2.04334e-18	1.11651e-15
ENSG00000171848	RRM2	Abemeciclib	16.4157	-4.66752	14.8032	0.53574	-8.71228	2.97821e-18	1.57309e-15
ENSG00000004799	PDK4	Abemeciclib	251.698	1.43765	14.7252	0.165472	8.68818	3.68301e-18	1.88261e-15
ENSG00000265972	TXNIP	Abemeciclib	1237.4	1.46264	14.6903	0.168596	8.67542	4.12017e-18	2.04026e-15
ENSG00000148730	EIF4EBP2	Abemeciclib	199.619	1.16485	14.6159	0.134628	8.65238	5.04344e-18	2.42177e-15
ENSG00000119969	HELLS	Abemeciclib	50.2716	-1.88851	14.6037	0.218432	-8.64579	5.34356e-18	2.49042e-15
ENSG00000138658	ZGRF1	Abemeciclib	25.0534	-2.545	14.276	0.297457	-8.55585	1.17e-17	5.29707e-15
ENSG00000257354	AC048341.1	Abemeciclib	79.2742	-1.88504	14.2551	0.220589	-8.54548	1.28008e-17	5.55763e-15
ENSG00000156453	PCDH1	Abemeciclib	60.9668	1.77373	14.2551	0.207602	8.5439	1.29769e-17	5.55763e-15
ENSG00000043143	JADE2	Abemeciclib	121.28	1.33207	14.2254	0.156109	8.53292	1.42701e-17	5.95064e-15
ENSG00000164211	STARD4	Abemeciclib	83.8728	-1.45987	14.0782	0.171939	-8.49061	2.0556e-17	8.35206e-15
ENSG00000138778	CENPE	Abemeciclib	26.7188	-2.62928	14.0625	0.30993	-8.48345	2.18611e-17	8.66026e-15
ENSG00000037280	FLT4	Abemeciclib	170.627	1.5122	13.7007	0.180387	8.38312	5.15427e-17	1.99206e-14
ENSG00000108828	VAT1	Abemeciclib	103.286	1.46179	13.6897	0.174494	8.3773	5.4157e-17	2.04327e-14
ENSG00000245532	NEAT1	Abemeciclib	16560.2	-2.25627	13.4556	0.271487	-8.31081	9.50526e-17	3.5028e-14
ENSG00000186480	INSIG1	Abemeciclib	70.691	-1.63211	13.2903	0.197525	-8.2628	1.42295e-16	5.12454e-14
ENSG00000143476	DTL	Abemeciclib	18.6009	-3.72047	13.0756	0.453667	-8.20088	2.38638e-16	8.40326e-14
ENSG00000181126	HLA-V	Abemeciclib	36.1799	-1.98302	13.063	0.241986	-8.19475	2.51106e-16	8.65004e-14
ENSG00000139734	DIAPH3	Abemeciclib	31.8239	-2.26575	13.0144	0.27703	-8.17869	2.86949e-16	9.67444e-14
ENSG00000024526	DEPDC1	Abemeciclib	16.392	-4.4485	13.0132	0.544104	-8.17583	2.93825e-16	9.69989e-14
ENSG00000112699	GMDS	Abemeciclib	138.226	-1.15319	12.93	0.141493	-8.15021	3.63298e-16	1.17486e-13
ENSG00000186591	UBE2H	Abemeciclib	240.351	1.18329	12.9297	0.14523	8.14768	3.70976e-16	1.1757e-13
ENSG00000109674	NEIL3	Abemeciclib	18.0832	-3.09854	12.9201	0.380534	-8.14262	3.86827e-16	1.20189e-13
ENSG00000143126	CELSR2	Abemeciclib	47.3189	1.98949	12.7222	0.246075	8.08491	6.22097e-16	1.89572e-13
ENSG00000187741	FANCA	Abemeciclib	22.5489	-2.66588	12.5472	0.331854	-8.03331	9.48764e-16	2.83663e-13
ENSG00000251682	AC122718.2	Abemeciclib	25.7838	-2.1894	12.4207	0.273889	-7.99376	1.30881e-15	3.79575e-13
ENSG00000222041	CYTOR	Abemeciclib	39.8304	-1.75388	12.4207	0.219428	-7.99295	1.31747e-15	3.79575e-13
ENSG00000165244	ZNF367	Abemeciclib	18.0812	-3.27752	12.3666	0.410996	-7.97457	1.5291e-15	4.29902e-13
ENSG00000184445	KNTC1	Abemeciclib	68.5179	-1.37422	12.3666	0.172355	-7.97318	1.54641e-15	4.29902e-13
ENSG00000138182	KIF20B	Abemeciclib	28.0044	-2.08408	12.2881	0.262193	-7.94865	1.88555e-15	5.15144e-13
ENSG00000185950	IRS2	Abemeciclib	67.4833	1.53904	12.1224	0.194836	7.89912	2.80885e-15	7.54391e-13
ENSG00000170312	CDK1	Abemeciclib	16.9757	-3.35921	12.1117	0.425542	-7.89394	2.92785e-15	7.73244e-13
ENSG00000169679	BUB1	Abemeciclib	19.8963	-2.61771	12.0546	0.332388	-7.87547	3.39465e-15	8.81829e-13
ENSG00000139354	GAS2L3	Abemeciclib	16.8395	-3.36248	11.9702	0.428391	-7.8491	4.1902e-15	1.07093e-12
ENSG00000102174	PHEX	Abemeciclib	17.9528	-2.89339	11.9264	0.369318	-7.83441	4.71037e-15	1.18477e-12
ENSG00000196090	PTPRT	Abemeciclib	185.242	0.999415	11.9114	0.12767	7.82811	4.95246e-15	1.2262e-12
ENSG00000099875	MKNK2	Abemeciclib	120.102	1.57205	11.7485	0.202094	7.77884	7.31932e-15	1.78434e-12
ENSG00000135476	ESPL1	Abemeciclib	13.9818	-4.422	11.7099	0.569432	-7.76563	8.12399e-15	1.9505e-12
ENSG00000117724	CENPF	Abemeciclib	114.34	-2.4146	11.7043	0.311075	-7.76211	8.35282e-15	1.9755e-12
ENSG00000264112	AC015813.1	Abemeciclib	30.7711	-2.29706	11.6577	0.296524	-7.74662	9.43744e-15	2.1992e-12
ENSG00000134369	NAV1	Abemeciclib	99.0019	1.22097	11.6526	0.157681	7.74326	9.69016e-15	2.22537e-12
ENSG00000122299	ZC3H7A	Abemeciclib	226.489	-1.08202	11.6401	0.139836	-7.73776	1.01185e-14	2.29054e-12
ENSG00000073910	FRY	Abemeciclib	194.616	1.21278	11.5806	0.157126	7.71852	1.17684e-14	2.62652e-12
ENSG00000145386	CCNA2	Abemeciclib	13.7824	-3.64558	11.372	0.476219	-7.65526	1.92926e-14	4.24598e-12
ENSG00000136802	LRRC8A	Abemeciclib	77.1396	1.47743	11.2299	0.19411	7.61132	2.71316e-14	5.88941e-12
ENSG00000145782	ATG12	Abemeciclib	126.493	-1.05779	11.1929	0.13921	-7.59853	2.99525e-14	6.41388e-12
ENSG00000029153	ARNTL2	Abemeciclib	302.475	-1.04693	10.8402	0.139759	-7.49094	6.83819e-14	1.44477e-11
ENSG00000198840	MT-ND3	Abemeciclib	1190.12	1.62258	10.5022	0.219673	7.38635	1.50916e-13	3.1466e-11
ENSG00000058668	ATP2B4	Abemeciclib	299.389	1.14067	10.4463	0.154837	7.36692	1.7461e-13	3.57853e-11
ENSG00000116560	SFPQ	Abemeciclib	262.155	-1.08132	10.4463	0.146804	-7.36575	1.76149e-13	3.57853e-11
ENSG00000180447	GAS1	Abemeciclib	132.169	1.18118	10.3748	0.160879	7.34206	2.1033e-13	4.21885e-11
ENSG00000135919	SERPINE2	Abemeciclib	4290.73	-1.40878	10.2954	0.192566	-7.31586	2.55742e-13	5.06561e-11
ENSG00000169607	CKAP2L	Abemeciclib	13.2258	-5.22018	10.2353	0.715525	-7.2956	2.97335e-13	5.81675e-11
ENSG00000112715	VEGFA	Abemeciclib	557.1	-1.4628	10.2007	0.20088	-7.28196	3.29002e-13	6.29923e-11
ENSG00000075426	FOSL2	Abemeciclib	375.054	1.20169	10.2007	0.165032	7.28157	3.29948e-13	6.29923e-11
ENSG00000163808	KIF15	Abemeciclib	12.1917	-3.54191	10.1489	0.487609	-7.26383	3.76275e-13	7.09816e-11
ENSG00000112742	TTK	Abemeciclib	13.5779	-4.26573	10.0762	0.589225	-7.23956	4.50129e-13	8.39147e-11
ENSG00000169083	AR	Abemeciclib	155.486	1.15296	10.0396	0.159546	7.22655	4.95431e-13	9.1286e-11
ENSG00000064309	CDON	Abemeciclib	217.796	1.08967	10.0213	0.150939	7.21925	5.22738e-13	9.52104e-11
ENSG00000075624	ACTB	Abemeciclib	1568.21	-1.25475	10.0147	0.173893	-7.21563	5.36829e-13	9.66659e-11
ENSG00000237973	MTCO1P12	Abemeciclib	2074.31	1.63685	9.95134	0.227523	7.19421	6.2825e-13	1.11857e-10
ENSG00000156026	MCU	Abemeciclib	49.2943	-1.40425	9.94977	0.195247	-7.19219	6.37605e-13	1.12261e-10
ENSG00000118193	KIF14	Abemeciclib	15.6737	-6.08341	9.93241	0.846655	-7.18522	6.70987e-13	1.1684e-10
ENSG00000109805	NCAPG	Abemeciclib	18.7924	-2.6559	9.8949	0.37032	-7.17191	7.39559e-13	1.27381e-10
ENSG00000168615	ADAM9	Abemeciclib	204.051	-1.09794	9.88967	0.153156	-7.16879	7.5665e-13	1.28923e-10
ENSG00000083544	TDRD3	Abemeciclib	114.429	1.27675	9.82755	0.178623	7.14771	8.82388e-13	1.48748e-10
ENSG00000164104	HMGB2	Abemeciclib	59.676	-1.49441	9.82738	0.209119	-7.1462	8.92131e-13	1.48807e-10
ENSG00000102172	SMS	Abemeciclib	790.363	-1.10274	9.75564	0.154834	-7.12204	1.06344e-12	1.75535e-10
ENSG00000233756	DSCAM-IT1	Abemeciclib	26.7551	-1.9888	9.69658	0.28004	-7.10184	1.23104e-12	2.01104e-10
ENSG00000163535	SGO2	Abemeciclib	13.7395	-3.02158	9.68914	0.425691	-7.09806	1.26523e-12	2.0458e-10
ENSG00000198763	MT-ND2	Abemeciclib	3716.57	1.81724	9.51364	0.258139	7.03978	1.92538e-12	3.06453e-10
ENSG00000029534	ANK1	Abemeciclib	93.1364	1.15951	9.51364	0.164723	7.03917	1.93394e-12	3.06453e-10
ENSG00000189319	FAM53B	Abemeciclib	74.3133	1.31437	9.49334	0.186932	7.03126	2.04672e-12	3.21113e-10
ENSG00000161011	SQSTM1	Abemeciclib	200.501	1.24815	9.49278	0.177553	7.02971	2.06965e-12	3.21526e-10
ENSG00000196159	FAT4	Abemeciclib	51.2288	1.39344	9.42811	0.198849	7.00754	2.42553e-12	3.73154e-10
ENSG00000177084	POLE	Abemeciclib	36.7862	-1.60288	9.33926	0.229721	-6.97749	3.00509e-12	4.57871e-10
ENSG00000259946	BX005019.1	Abemeciclib	22.7299	-2.21756	9.30132	0.318439	-6.96385	3.31094e-12	4.99668e-10
ENSG00000221963	APOL6	Abemeciclib	187.324	0.975349	9.27919	0.140239	6.95493	3.5274e-12	5.25788e-10
ENSG00000140525	FANCI	Abemeciclib	16.8772	-2.65659	9.27919	0.382022	-6.95401	3.55038e-12	5.25788e-10
ENSG00000115267	IFIH1	Abemeciclib	58.8312	1.4405	9.26787	0.207296	6.94902	3.67823e-12	5.39678e-10
ENSG00000111684	LPCAT3	Abemeciclib	34.5503	1.77567	9.19946	0.256397	6.92546	4.34553e-12	6.31737e-10
ENSG00000156970	BUB1B	Abemeciclib	11.4977	-3.83124	9.19462	0.55344	-6.92259	4.43457e-12	6.38819e-10
ENSG00000187068	C3orf70	Abemeciclib	96.6765	1.112	9.17109	0.160842	6.91363	4.72402e-12	6.74386e-10
ENSG00000198826	ARHGAP11A	Abemeciclib	37.579	-1.59146	9.17032	0.230242	-6.91211	4.77501e-12	6.75578e-10
ENSG00000269821	KCNQ1OT1	Abemeciclib	380.458	-1.2571	9.07822	0.1827	-6.8807	5.95585e-12	8.35189e-10
ENSG00000165029	ABCA1	Abemeciclib	585.094	0.843419	9.06517	0.122676	6.87517	6.19172e-12	8.60649e-10
ENSG00000168078	PBK	Abemeciclib	10.7283	-5.39039	9.05839	0.784498	-6.87113	6.36937e-12	8.74205e-10
ENSG00000169908	TM4SF1	Abemeciclib	596.075	-1.11546	9.05839	0.162356	-6.87046	6.39958e-12	8.74205e-10
ENSG00000124225	PMEPA1	Abemeciclib	195.957	-1.16416	8.89036	0.170853	-6.81382	9.50403e-12	1.28719e-09
ENSG00000109685	NSD2	Abemeciclib	54.1469	-1.28874	8.82658	0.189759	-6.79145	1.11014e-11	1.49079e-09
ENSG00000164109	MAD2L1	Abemeciclib	17.4184	-2.90966	8.80668	0.428925	-6.78361	1.17206e-11	1.56071e-09
ENSG00000172137	CALB2	Abemeciclib	56.8481	-1.4944	8.69634	0.221537	-6.74562	1.52377e-11	2.01213e-09
ENSG00000183762	KREMEN1	Abemeciclib	429.254	1.18995	8.69327	0.176461	6.74339	1.54738e-11	2.02643e-09
ENSG00000230551	AC021078.1	Abemeciclib	58.2349	-1.36118	8.68118	0.202012	-6.73815	1.6042e-11	2.08361e-09
ENSG00000101003	GINS1	Abemeciclib	10.6738	-3.6988	8.67595	0.549174	-6.73521	1.63696e-11	2.10888e-09
ENSG00000096433	ITPR3	Abemeciclib	92.076	1.35755	8.66626	0.201723	6.72978	1.69917e-11	2.15648e-09
ENSG00000198727	MT-CYB	Abemeciclib	5361.61	1.67441	8.66626	0.248812	6.72962	1.70112e-11	2.15648e-09
ENSG00000162512	SDC3	Abemeciclib	59.7844	1.42493	8.64358	0.212017	6.72085	1.80662e-11	2.27204e-09
ENSG00000100504	PYGL	Abemeciclib	366.889	-0.988279	8.63819	0.147111	-6.71789	1.84372e-11	2.30044e-09
ENSG00000106462	EZH2	Abemeciclib	17.9089	-2.42135	8.60832	0.361033	-6.70672	1.99053e-11	2.46422e-09
ENSG00000102144	PGK1	Abemeciclib	298.027	-1.19742	8.59888	0.178656	-6.7024	2.05019e-11	2.51839e-09
ENSG00000143537	ADAM15	Abemeciclib	218.933	1.24448	8.58158	0.185869	6.69545	2.15003e-11	2.62072e-09
ENSG00000183087	GAS6	Abemeciclib	23.432	2.33851	8.57132	0.349506	6.69088	2.21834e-11	2.68335e-09
ENSG00000276043	UHRF1	Abemeciclib	11.9426	-3.52804	8.55087	0.527924	-6.68287	2.34307e-11	2.81275e-09
ENSG00000159167	STC1	Abemeciclib	874.007	-1.27735	8.48425	0.191816	-6.65926	2.75218e-11	3.27903e-09
ENSG00000104738	MCM4	Abemeciclib	28.2412	-1.7191	8.46694	0.258422	-6.65229	2.88563e-11	3.41236e-09
ENSG00000172965	MIR4435-2HG	Abemeciclib	45.8925	-1.51573	8.46654	0.227901	-6.65083	2.9144e-11	3.41553e-09
ENSG00000138180	CEP55	Abemeciclib	9.72268	-5.27305	8.46654	0.792966	-6.64978	2.93537e-11	3.41553e-09
ENSG00000166833	NAV2	Abemeciclib	115.208	-0.960348	8.46654	0.144437	-6.6489	2.95297e-11	3.41553e-09
ENSG00000224606	TGFA-IT1	Abemeciclib	14.7863	-2.64749	8.41118	0.399378	-6.62903	3.37889e-11	3.87985e-09
ENSG00000013810	TACC3	Abemeciclib	11.9099	-3.20352	8.15382	0.489841	-6.53991	6.15561e-11	7.0174e-09
ENSG00000264364	DYNLL2	Abemeciclib	67.9036	1.18365	8.14347	0.181118	6.53527	6.34945e-11	7.18667e-09
ENSG00000168575	SLC20A2	Abemeciclib	64.9823	-1.23006	8.12171	0.188465	-6.5267	6.72344e-11	7.55601e-09
ENSG00000163507	CIP2A	Abemeciclib	14.8072	-2.62018	8.12153	0.401525	-6.52558	6.77392e-11	7.55913e-09
ENSG00000215146	BX322639.1	Abemeciclib	28.2125	-1.75953	8.1127	0.269836	-6.52075	6.99584e-11	7.71438e-09
ENSG00000111596	CNOT2	Abemeciclib	163.319	-0.915766	8.1127	0.14045	-6.52021	7.02087e-11	7.71438e-09
ENSG00000109084	TMEM97	Abemeciclib	12.9924	-2.70555	8.1127	0.415	-6.5194	7.0591e-11	7.71438e-09
ENSG00000171241	SHCBP1	Abemeciclib	10.1772	-4.81132	8.08649	0.739145	-6.5093	7.54998e-11	8.19432e-09
ENSG00000261512	AC092368.3	Abemeciclib	44.7513	1.5313	8.04629	0.23579	6.49436	8.33886e-11	8.98895e-09
ENSG00000071967	CYBRD1	Abemeciclib	116.038	1.1464	8.03436	0.176664	6.4892	8.62944e-11	9.23933e-09
ENSG00000165458	INPPL1	Abemeciclib	176.511	1.13523	8.02799	0.175028	6.48597	8.816e-11	9.37573e-09
ENSG00000076382	SPAG5	Abemeciclib	12.4763	-3.11066	8.01907	0.479902	-6.48187	9.05942e-11	9.57037e-09
ENSG00000111602	TIMELESS	Abemeciclib	13.3024	-2.76426	7.93545	0.428451	-6.45175	1.10564e-10	1.16026e-08
ENSG00000242265	PEG10	Abemeciclib	1479.94	-1.14573	7.9298	0.177678	-6.44833	1.1309e-10	1.17544e-08
ENSG00000198804	MT-CO1	Abemeciclib	25508.3	1.72082	7.9298	0.266885	6.44779	1.13494e-10	1.17544e-08
ENSG00000127990	SGCE	Abemeciclib	154.439	-1.03782	7.8981	0.161259	-6.43573	1.22885e-10	1.26444e-08
ENSG00000167460	TPM4	Abemeciclib	453.436	-0.781828	7.88682	0.121576	-6.43079	1.26939e-10	1.29773e-08
ENSG00000168016	TRANK1	Abemeciclib	90.943	1.0393	7.87835	0.161712	6.42685	1.30273e-10	1.32328e-08
ENSG00000072778	ACADVL	Abemeciclib	160.04	1.03047	7.87474	0.160394	6.42462	1.32201e-10	1.3343e-08
ENSG00000120802	TMPO	Abemeciclib	93.3427	-1.1349	7.86091	0.176809	-6.4188	1.3735e-10	1.3775e-08
ENSG00000089280	FUS	Abemeciclib	209.853	-1.02687	7.85029	0.160096	-6.41412	1.41641e-10	1.4116e-08
ENSG00000134265	NAPG	Abemeciclib	84.9935	-1.11573	7.83462	0.174125	-6.40766	1.47768e-10	1.46346e-08
ENSG00000057704	TMCC3	Abemeciclib	83.4526	1.11867	7.82968	0.174657	6.40498	1.50391e-10	1.48019e-08
ENSG00000093167	LRRFIP2	Abemeciclib	410.115	-0.900222	7.81702	0.140669	-6.39958	1.55804e-10	1.524e-08
ENSG00000134333	LDHA	Abemeciclib	626.832	-1.23403	7.76213	0.193443	-6.37931	1.77885e-10	1.7293e-08
ENSG00000113161	HMGCR	Abemeciclib	58.2724	-1.21664	7.74587	0.190916	-6.37264	1.85804e-10	1.79528e-08
ENSG00000146670	CDCA5	Abemeciclib	9.87478	-3.50737	7.67863	0.5526	-6.34703	2.19513e-10	2.09592e-08
ENSG00000100297	MCM5	Abemeciclib	15.9769	-2.30004	7.67863	0.362382	-6.34699	2.19565e-10	2.09592e-08
ENSG00000164111	ANXA5	Abemeciclib	574.916	-1.00807	7.66783	0.158945	-6.34224	2.26445e-10	2.14865e-08
ENSG00000111247	RAD51AP1	Abemeciclib	10.8951	-3.02539	7.64021	0.477829	-6.33152	2.42759e-10	2.28974e-08
ENSG00000250001	AC027335.1	Abemeciclib	14.8862	-2.48992	7.5944	0.39433	-6.31431	2.71375e-10	2.5445e-08
ENSG00000128944	KNSTRN	Abemeciclib	36.3896	-1.51293	7.5911	0.239682	-6.31222	2.75062e-10	2.56391e-08
ENSG00000161013	MGAT4B	Abemeciclib	86.6996	1.19185	7.57699	0.188994	6.30628	2.85816e-10	2.64857e-08
ENSG00000196576	PLXNB2	Abemeciclib	188.208	0.94598	7.55137	0.150253	6.29591	3.056e-10	2.80952e-08
ENSG00000145358	DDIT4L	Abemeciclib	841.489	-1.03618	7.55137	0.164595	-6.29534	3.06732e-10	2.80952e-08
ENSG00000067955	CBFB	Abemeciclib	83.4225	-1.13163	7.53707	0.179928	-6.28934	3.18828e-10	2.90354e-08
ENSG00000066279	ASPM	Abemeciclib	207.884	-0.941604	7.51673	0.149909	-6.28117	3.36039e-10	3.04279e-08
ENSG00000186174	BCL9L	Abemeciclib	50.9274	1.42303	7.5113	0.226658	6.27834	3.42209e-10	3.08105e-08
ENSG00000096384	HSP90AB1	Abemeciclib	394.004	0.822588	7.50983	0.131049	6.27693	3.45323e-10	3.09152e-08
ENSG00000103064	SLC7A6	Abemeciclib	120.869	-0.990438	7.50521	0.157854	-6.2744	3.50985e-10	3.12455e-08
ENSG00000182481	KPNA2	Abemeciclib	19.4281	-2.06557	7.49581	0.329428	-6.27016	3.60679e-10	3.19292e-08
ENSG00000196821	ILRUN	Abemeciclib	78.7652	1.26729	7.41666	0.203064	6.24085	4.35204e-10	3.83125e-08
ENSG00000132561	MATN2	Abemeciclib	445.95	1.07659	7.38859	0.172811	6.22987	4.66836e-10	4.08701e-08
ENSG00000167552	TUBA1A	Abemeciclib	116.05	1.12476	7.30012	0.1815	6.197	5.75479e-10	5.01046e-08
ENSG00000104626	ERI1	Abemeciclib	104.064	-0.982519	7.20323	0.159476	-6.16091	7.23266e-10	6.26277e-08
ENSG00000146859	TMEM140	Abemeciclib	17.9334	2.34025	7.17554	0.380532	6.14994	7.75106e-10	6.67518e-08
ENSG00000280285	AC108215.1	Abemeciclib	10.4012	-3.15147	7.17073	0.512658	-6.14733	7.87987e-10	6.74943e-08
ENSG00000198888	MT-ND1	Abemeciclib	4036.66	1.61535	7.15253	0.263094	6.13982	8.26164e-10	7.03839e-08
ENSG00000135454	B4GALNT1	Abemeciclib	41.6384	-1.34506	7.12313	0.219487	-6.1282	8.88771e-10	7.53126e-08
ENSG00000066697	MSANTD3	Abemeciclib	71.2258	-1.0882	7.10745	0.177763	-6.1216	9.26385e-10	7.80825e-08
ENSG00000012048	BRCA1	Abemeciclib	13.6971	-2.77771	7.10743	0.453818	-6.12075	9.31354e-10	7.80859e-08
ENSG00000138376	BARD1	Abemeciclib	28.2107	-1.57261	7.05507	0.257776	-6.10067	1.05625e-09	8.80916e-08
ENSG00000063180	CA11	Abemeciclib	27.6792	1.9589	7.0529	0.321183	6.09901	1.06726e-09	8.85322e-08
ENSG00000105854	PON2	Abemeciclib	302.803	-0.782722	7.0529	0.128353	-6.0982	1.07271e-09	8.85322e-08
ENSG00000180354	MTURN	Abemeciclib	201.791	-0.833232	7.03941	0.136766	-6.0924	1.11233e-09	9.13259e-08
ENSG00000117650	NEK2	Abemeciclib	5.63504	-6.39281	7.03921	1.04946	-6.0915	1.1186e-09	9.13677e-08
ENSG00000060656	PTPRU	Abemeciclib	270.623	1.02915	7.03563	0.169008	6.08936	1.13366e-09	9.2123e-08
ENSG00000278863	AC091059.2	Abemeciclib	26.1935	-1.85165	7.0251	0.304314	-6.08465	1.16743e-09	9.43833e-08
ENSG00000119922	IFIT2	Abemeciclib	20.3614	2.39276	7.02136	0.393387	6.08246	1.18356e-09	9.52013e-08
ENSG00000111199	TRPV4	Abemeciclib	275.441	1.02087	6.99634	0.168117	6.0724	1.26009e-09	1.00846e-07
ENSG00000078269	SYNJ2	Abemeciclib	16.3087	-2.18131	6.99159	0.359369	-6.06984	1.2804e-09	1.01956e-07
ENSG00000165304	MELK	Abemeciclib	9.15306	-3.34162	6.93306	0.552632	-6.04673	1.47813e-09	1.16665e-07
ENSG00000100354	TNRC6B	Abemeciclib	228.374	0.781944	6.93306	0.129321	6.04655	1.47985e-09	1.16665e-07
ENSG00000157227	MMP14	Abemeciclib	511.387	0.981168	6.92185	0.162402	6.04158	1.52608e-09	1.19715e-07
ENSG00000176641	RNF152	Abemeciclib	18.7585	2.5921	6.89808	0.429729	6.03195	1.61994e-09	1.26451e-07
ENSG00000169231	THBS3	Abemeciclib	83.4804	1.03477	6.88564	0.171702	6.02653	1.6752e-09	1.30124e-07
ENSG00000134057	CCNB1	Abemeciclib	10.1741	-2.83929	6.85461	0.4721	-6.01417	1.80811e-09	1.39762e-07
ENSG00000134058	CDK7	Abemeciclib	93.1569	-0.981052	6.85128	0.163179	-6.01214	1.83092e-09	1.40839e-07
ENSG00000123473	STIL	Abemeciclib	16.7586	-1.98848	6.84326	0.330952	-6.00836	1.87408e-09	1.43462e-07
ENSG00000065717	TLE2	Abemeciclib	37.9548	1.47966	6.83584	0.246413	6.00481	1.91559e-09	1.45935e-07
ENSG00000118689	FOXO3	Abemeciclib	94.3699	1.00292	6.8262	0.167141	6.00043	1.96801e-09	1.49211e-07
ENSG00000164442	CITED2	Abemeciclib	339.07	-0.998028	6.8132	0.166483	-5.99479	2.03752e-09	1.53746e-07
ENSG00000100139	MICALL1	Abemeciclib	89.2977	1.13009	6.79979	0.188695	5.989	2.1114e-09	1.58565e-07
ENSG00000124766	SOX4	Abemeciclib	43.2619	2.31893	6.79441	0.387379	5.98621	2.14785e-09	1.60542e-07
ENSG00000105738	SIPA1L3	Abemeciclib	62.2198	1.14363	6.78486	0.191182	5.98187	2.20597e-09	1.64112e-07
ENSG00000101335	MYL9	Abemeciclib	39.7711	-1.40191	6.77972	0.234465	-5.97917	2.24271e-09	1.66065e-07
ENSG00000171320	ESCO2	Abemeciclib	7.50224	-6.02254	6.77088	1.00794	-5.9751	2.29955e-09	1.69482e-07
ENSG00000141736	ERBB2	Abemeciclib	68.821	1.0417	6.75423	0.174545	5.96809	2.40053e-09	1.76106e-07
ENSG00000064886	CHI3L2	Abemeciclib	16.399	2.49156	6.73362	0.418076	5.95958	2.52884e-09	1.84664e-07
ENSG00000107404	DVL1	Abemeciclib	50.0297	1.31366	6.72911	0.220518	5.95713	2.56699e-09	1.8659e-07
ENSG00000108846	ABCC3	Abemeciclib	34.4114	3.06004	6.71397	0.514233	5.95068	2.67024e-09	1.93208e-07
ENSG00000176994	SMCR8	Abemeciclib	65.4629	1.03589	6.70536	0.174196	5.94669	2.73618e-09	1.97079e-07
ENSG00000102313	ITIH6	Abemeciclib	26.3109	1.89272	6.67813	0.318873	5.93567	2.92647e-09	2.09832e-07
ENSG00000198712	MT-CO2	Abemeciclib	3191.41	1.33171	6.66675	0.224548	5.93063	3.01778e-09	2.15404e-07
ENSG00000103034	NDRG4	Abemeciclib	178.655	1.04454	6.65547	0.176275	5.92563	3.11109e-09	2.21069e-07
ENSG00000152952	PLOD2	Abemeciclib	774.36	-0.920316	6.63027	0.155585	-5.91519	3.31497e-09	2.34278e-07
ENSG00000170004	CHD3	Abemeciclib	80.4071	1.0521	6.63027	0.177881	5.91461	3.32655e-09	2.34278e-07
ENSG00000196498	NCOR2	Abemeciclib	123.748	0.959042	6.6052	0.162429	5.90438	3.53986e-09	2.48197e-07
ENSG00000156535	CD109	Abemeciclib	3668.73	-0.976629	6.60039	0.165479	-5.90182	3.59515e-09	2.50964e-07
ENSG00000167900	TK1	Abemeciclib	8.46934	-5.35506	6.59891	0.907556	-5.90053	3.62333e-09	2.51822e-07
ENSG00000114346	ECT2	Abemeciclib	78.7159	-1.04259	6.56593	0.177112	-5.8866	3.94226e-09	2.71685e-07
ENSG00000162783	IER5	Abemeciclib	73.3581	1.22321	6.56593	0.207797	5.88655	3.94343e-09	2.71685e-07
ENSG00000231925	TAPBP	Abemeciclib	307.568	0.829537	6.49086	0.141627	5.85718	4.70797e-09	3.22954e-07
ENSG00000049192	ADAMTS6	Abemeciclib	31.9677	-1.33883	6.47936	0.228798	-5.85155	4.87008e-09	3.31622e-07
ENSG00000163931	TKT	Abemeciclib	205.265	1.06078	6.47936	0.181288	5.85134	4.87618e-09	3.31622e-07
ENSG00000172936	MYD88	Abemeciclib	70.3156	1.01794	6.47449	0.174043	5.84877	4.95233e-09	3.35361e-07
ENSG00000105855	ITGB8	Abemeciclib	210.37	0.856748	6.46642	0.146579	5.84497	5.0667e-09	3.41646e-07
ENSG00000126787	DLGAP5	Abemeciclib	7.64844	-5.59149	6.45392	0.957534	-5.83947	5.23684e-09	3.51623e-07
ENSG00000140534	TICRR	Abemeciclib	8.58918	-3.30715	6.39878	0.568477	-5.81757	5.97102e-09	3.99227e-07
ENSG00000170542	SERPINB9	Abemeciclib	74.3605	-0.961905	6.33767	0.166043	-5.79309	6.91016e-09	4.59545e-07
ENSG00000134690	CDCA8	Abemeciclib	8.19077	-4.77994	6.33767	0.825183	-5.79258	6.93117e-09	4.59545e-07
ENSG00000165801	ARHGEF40	Abemeciclib	43.8387	1.41841	6.31679	0.245238	5.78381	7.30293e-09	4.82176e-07
ENSG00000145431	PDGFC	Abemeciclib	54.1652	1.09776	6.29468	0.190103	5.77454	7.7164e-09	5.07361e-07
ENSG00000122863	CHST3	Abemeciclib	438.258	0.881298	6.28581	0.152727	5.7704	7.90829e-09	5.17829e-07
ENSG00000010244	ZNF207	Abemeciclib	246.752	-0.925336	6.27659	0.160478	-5.76613	8.11143e-09	5.28946e-07
ENSG00000143367	TUFT1	Abemeciclib	157.044	0.803551	6.26052	0.139525	5.75919	8.45173e-09	5.48877e-07
ENSG00000166451	CENPN	Abemeciclib	8.62225	-3.23986	6.23791	0.563483	-5.7497	8.93994e-09	5.78213e-07
ENSG00000118058	KMT2A	Abemeciclib	277.035	0.824027	6.21571	0.14355	5.74036	9.44728e-09	6.08543e-07
ENSG00000165480	SKA3	Abemeciclib	16.2444	-4.25593	6.20657	0.741953	-5.73611	9.68733e-09	6.2148e-07
ENSG00000145375	SPATA5	Abemeciclib	63.8088	-1.07291	6.17672	0.187448	-5.72377	1.04186e-08	6.65699e-07
ENSG00000197329	PELI1	Abemeciclib	136.987	0.823158	6.17487	0.143849	5.72236	1.05054e-08	6.68548e-07
ENSG00000005893	LAMP2	Abemeciclib	89.2683	0.957248	6.16435	0.167425	5.71747	1.0812e-08	6.84937e-07
ENSG00000115233	PSMD14	Abemeciclib	49.6093	-1.07676	6.16435	0.188347	-5.71689	1.08494e-08	6.84937e-07
ENSG00000075218	GTSE1	Abemeciclib	10.258	-2.73942	6.15981	0.479387	-5.71443	1.1007e-08	6.9213e-07
ENSG00000269895	AP000654.1	Abemeciclib	19.2426	-1.87219	6.15126	0.327863	-5.71029	1.12784e-08	7.05899e-07
ENSG00000127511	SIN3B	Abemeciclib	118.374	0.920149	6.15126	0.161154	5.70974	1.13151e-08	7.05899e-07
ENSG00000161888	SPC24	Abemeciclib	8.45718	-3.52977	6.14769	0.618426	-5.70767	1.14532e-08	7.11718e-07
ENSG00000164574	GALNT10	Abemeciclib	47.8637	1.20118	6.13606	0.210666	5.70185	1.18515e-08	7.3104e-07
ENSG00000280042	AC022336.4	Abemeciclib	23.7045	-1.64033	6.13606	0.287687	-5.70178	1.18565e-08	7.3104e-07
ENSG00000223928	NUP35P1	Abemeciclib	13.9022	-2.28149	6.13572	0.400192	-5.70098	1.19118e-08	7.31605e-07
ENSG00000120437	ACAT2	Abemeciclib	12.8008	-2.29451	6.1325	0.402612	-5.69906	1.20471e-08	7.37061e-07
ENSG00000123612	ACVR1C	Abemeciclib	152.308	0.895275	6.13173	0.157118	5.6981	1.21151e-08	7.38368e-07
ENSG00000140464	PML	Abemeciclib	115.76	1.00017	6.09498	0.175994	5.683	1.32356e-08	8.03565e-07
ENSG00000118257	NRP2	Abemeciclib	736.814	0.854323	6.08037	0.150499	5.67659	1.37407e-08	8.31049e-07
ENSG00000198899	MT-ATP6	Abemeciclib	4065.63	1.41256	6.07547	0.248952	5.674	1.39497e-08	8.40485e-07
ENSG00000160201	U2AF1	Abemeciclib	37.3795	-1.39111	6.05571	0.245538	-5.66556	1.46548e-08	8.79619e-07
ENSG00000138160	KIF11	Abemeciclib	34.8215	-1.32786	6.0383	0.234686	-5.65803	1.53117e-08	9.15582e-07
ENSG00000123384	LRP1	Abemeciclib	277.599	0.950879	6.02285	0.168259	5.65127	1.59263e-08	9.48754e-07
ENSG00000144554	FANCD2	Abemeciclib	16.0865	-2.1188	6.0136	0.37521	-5.64697	1.63302e-08	9.69172e-07
ENSG00000198053	SIRPA	Abemeciclib	53.559	1.20861	6.01169	0.21408	5.64557	1.64635e-08	9.73438e-07
ENSG00000185499	MUC1	Abemeciclib	256.043	0.955394	6.01024	0.169265	5.64435	1.65802e-08	9.76693e-07
ENSG00000116350	SRSF4	Abemeciclib	69.2904	-1.01231	5.96644	0.179923	-5.62634	1.84077e-08	1.08033e-06
ENSG00000012822	CALCOCO1	Abemeciclib	47.0042	1.12415	5.95822	0.199941	5.62243	1.88291e-08	1.10098e-06
ENSG00000126464	PRR12	Abemeciclib	55.9953	1.13162	5.95489	0.201339	5.62047	1.9044e-08	1.10945e-06
ENSG00000003137	CYP26B1	Abemeciclib	19.4496	1.88271	5.93833	0.335406	5.61324	1.98568e-08	1.15257e-06
ENSG00000103121	CMC2	Abemeciclib	18.1962	-2.01028	5.93332	0.358299	-5.61061	2.01611e-08	1.16596e-06
ENSG00000132432	SEC61G	Abemeciclib	22.828	-1.62474	5.92043	0.289881	-5.60484	2.08443e-08	1.20108e-06
ENSG00000225630	MTND2P28	Abemeciclib	688.58	1.58292	5.92034	0.282453	5.60418	2.09245e-08	1.20134e-06
ENSG00000157456	CCNB2	Abemeciclib	7.19183	-5.4534	5.91625	0.973487	-5.60192	2.11986e-08	1.21268e-06
ENSG00000105287	PRKD2	Abemeciclib	25.8335	1.65592	5.91153	0.295732	5.59941	2.15077e-08	1.22594e-06
ENSG00000107796	ACTA2	Abemeciclib	19.3135	2.01078	5.89937	0.359457	5.59393	2.21981e-08	1.26075e-06
ENSG00000135451	TROAP	Abemeciclib	6.64562	-5.4288	5.89236	0.971073	-5.59051	2.26399e-08	1.28125e-06
ENSG00000184009	ACTG1	Abemeciclib	987.143	-1.1717	5.88948	0.209653	-5.58874	2.28719e-08	1.28978e-06
ENSG00000115353	TACR1	Abemeciclib	31.0101	1.71957	5.88819	0.307746	5.58761	2.30221e-08	1.29364e-06
ENSG00000119403	PHF19	Abemeciclib	21.6725	-1.62079	5.88712	0.290122	-5.58656	2.31605e-08	1.29683e-06
ENSG00000151725	CENPU	Abemeciclib	12.7647	-2.4058	5.88342	0.430803	-5.58447	2.34414e-08	1.30793e-06
ENSG00000084731	KIF3C	Abemeciclib	222.979	0.917772	5.85653	0.164679	5.57309	2.50261e-08	1.39145e-06
ENSG00000174371	EXO1	Abemeciclib	6.17026	-5.75905	5.82756	1.03564	-5.56085	2.68466e-08	1.48745e-06
ENSG00000080845	DLGAP4	Abemeciclib	56.2008	1.32927	5.82368	0.239134	5.55868	2.71822e-08	1.5008e-06
ENSG00000154380	ENAH	Abemeciclib	652.4	-0.763402	5.82266	0.13736	-5.55767	2.73407e-08	1.50431e-06
ENSG00000186529	CYP4F3	Abemeciclib	10.6522	3.78373	5.81993	0.681022	5.55596	2.76089e-08	1.51381e-06
ENSG00000205189	ZBTB10	Abemeciclib	146.235	0.775201	5.81346	0.139607	5.55276	2.812e-08	1.53652e-06
ENSG00000214145	LINC00887	Abemeciclib	8.64579	-2.94787	5.81132	0.531025	-5.55129	2.83565e-08	1.54411e-06
ENSG00000111676	ATN1	Abemeciclib	164.554	1.04901	5.80433	0.189083	5.54788	2.89155e-08	1.56916e-06
ENSG00000138119	MYOF	Abemeciclib	823.829	-0.741901	5.80387	0.133748	-5.54703	2.90567e-08	1.57085e-06
ENSG00000147526	TACC1	Abemeciclib	14.6976	-2.22219	5.80387	0.400647	-5.5465	2.91449e-08	1.57085e-06
ENSG00000260388	LINC00562	Abemeciclib	14.5656	-2.11096	5.79101	0.381018	-5.54033	3.0191e-08	1.61805e-06
ENSG00000169116	PARM1	Abemeciclib	72.507	1.72414	5.79101	0.31121	5.54013	3.02249e-08	1.61805e-06
ENSG00000163945	UVSSA	Abemeciclib	90.7305	-0.959511	5.76645	0.173522	-5.52963	3.20909e-08	1.71216e-06
ENSG00000070404	FSTL3	Abemeciclib	26.6721	1.62869	5.75242	0.294872	5.52336	3.32568e-08	1.76842e-06
ENSG00000189057	FAM111B	Abemeciclib	6.82212	-5.04454	5.74793	0.913706	-5.52096	3.37148e-08	1.78677e-06
ENSG00000197930	ERO1A	Abemeciclib	150.011	-0.792071	5.73393	0.143629	-5.51471	3.49355e-08	1.84529e-06
ENSG00000042445	RETSAT	Abemeciclib	26.3985	1.56507	5.71469	0.284232	5.50632	3.66405e-08	1.92892e-06
ENSG00000184634	MED12	Abemeciclib	38.4968	1.33466	5.71002	0.242506	5.50363	3.7206e-08	1.94973e-06
ENSG00000277443	MARCKS	Abemeciclib	117.291	-0.954166	5.71002	0.173382	-5.50327	3.72819e-08	1.94973e-06
ENSG00000182541	LIMK2	Abemeciclib	58.2256	1.06103	5.69448	0.193042	5.49637	3.8768e-08	2.02078e-06
ENSG00000102595	UGGT2	Abemeciclib	88.1615	-0.843875	5.6775	0.153742	-5.48889	4.0446e-08	2.10134e-06
ENSG00000250280	AC026124.1	Abemeciclib	11.0435	-2.40215	5.65629	0.438374	-5.47968	4.26097e-08	2.20651e-06
ENSG00000079819	EPB41L2	Abemeciclib	57.7484	-1.02453	5.65602	0.186993	-5.47899	4.27762e-08	2.20792e-06
ENSG00000138942	RNF185	Abemeciclib	93.6758	0.868887	5.64779	0.158699	5.47506	4.37359e-08	2.25013e-06
ENSG00000146263	MMS22L	Abemeciclib	69.6816	-1.08314	5.64295	0.197924	-5.47251	4.43698e-08	2.27535e-06
ENSG00000169184	MN1	Abemeciclib	56.1499	1.20812	5.64183	0.220802	5.47148	4.46289e-08	2.28126e-06
ENSG00000185551	NR2F2	Abemeciclib	148.206	-0.84555	5.63836	0.154594	-5.4695	4.51311e-08	2.29951e-06
ENSG00000122966	CIT	Abemeciclib	83.0995	-0.973223	5.61271	0.178297	-5.45845	4.80314e-08	2.43944e-06
ENSG00000186185	KIF18B	Abemeciclib	7.03216	-4.03264	5.60341	0.739381	-5.45408	4.92284e-08	2.49225e-06
ENSG00000164066	INTU	Abemeciclib	109.714	1.0063	5.5952	0.184637	5.45015	5.03284e-08	2.53982e-06
ENSG00000105426	PTPRS	Abemeciclib	55.0742	1.12421	5.58793	0.206405	5.4466	5.1341e-08	2.5827e-06
ENSG00000182095	TNRC18	Abemeciclib	163.262	0.835339	5.58644	0.153416	5.44492	5.18276e-08	2.59154e-06
ENSG00000124762	CDKN1A	Abemeciclib	225.788	1.66566	5.58644	0.305914	5.44487	5.18439e-08	2.59154e-06
ENSG00000142279	WTIP	Abemeciclib	38.1002	-1.19814	5.58136	0.220156	-5.44222	5.26196e-08	2.62205e-06
ENSG00000104728	ARHGEF10	Abemeciclib	18.4175	-1.72993	5.57844	0.317975	-5.44047	5.31413e-08	2.63974e-06
ENSG00000136709	WDR33	Abemeciclib	130.789	-0.900438	5.57784	0.165532	-5.43966	5.33812e-08	2.64337e-06
ENSG00000154917	RAB6B	Abemeciclib	45.8571	1.17108	5.57023	0.215431	5.43598	5.44947e-08	2.6901e-06
ENSG00000164096	C4orf3	Abemeciclib	54.6584	-1.06388	5.56565	0.195799	-5.43355	5.52447e-08	2.71866e-06
ENSG00000008710	PKD1	Abemeciclib	133.874	0.985232	5.56314	0.181401	5.43123	5.59667e-08	2.7344e-06
ENSG00000172059	KLF11	Abemeciclib	29.478	1.57888	5.56314	0.290707	5.43117	5.59865e-08	2.7344e-06
ENSG00000067064	IDI1	Abemeciclib	32.643	-1.52959	5.56314	0.281648	-5.43086	5.60823e-08	2.7344e-06
ENSG00000116133	DHCR24	Abemeciclib	74.8454	-1.01642	5.56294	0.187178	-5.43023	5.62809e-08	2.73567e-06
ENSG00000088448	ANKRD10	Abemeciclib	261.683	-0.831249	5.56277	0.153095	-5.42962	5.64749e-08	2.7367e-06
ENSG00000137563	GGH	Abemeciclib	11.3786	-2.42438	5.55415	0.446847	-5.42553	5.77833e-08	2.79157e-06
ENSG00000070950	RAD18	Abemeciclib	204.085	-0.728633	5.55403	0.134322	-5.42452	5.81112e-08	2.79238e-06
ENSG00000153561	RMND5A	Abemeciclib	89.5175	0.87284	5.55403	0.16091	5.42439	5.81526e-08	2.79238e-06
ENSG00000153823	PID1	Abemeciclib	247.954	-0.669041	5.51884	0.123682	-5.40936	6.32506e-08	3.028e-06
ENSG00000169855	ROBO1	Abemeciclib	100.045	0.881582	5.48716	0.163385	5.39574	6.82431e-08	3.25717e-06
ENSG00000182628	SKA2	Abemeciclib	55.0813	-0.991227	5.48233	0.183792	-5.3932	6.92138e-08	3.29358e-06
ENSG00000146278	PNRC1	Abemeciclib	163.164	0.882259	5.47438	0.163703	5.38937	7.07041e-08	3.35442e-06
ENSG00000234545	FAM133B	Abemeciclib	29.1755	-1.303	5.47042	0.24187	-5.38719	7.15665e-08	3.3852e-06
ENSG00000280383	Z95331.1	Abemeciclib	31.5113	-1.53687	5.45845	0.285574	-5.3817	7.37854e-08	3.47977e-06
ENSG00000065413	ANKRD44	Abemeciclib	363.033	-0.686358	5.44261	0.127704	-5.3746	7.6753e-08	3.60899e-06
ENSG00000072274	TFRC	Abemeciclib	27.4041	-1.33489	5.43424	0.248556	-5.37059	7.84798e-08	3.67926e-06
ENSG00000186635	ARAP1	Abemeciclib	75.9245	0.933141	5.41092	0.174082	5.36037	8.30533e-08	3.88219e-06
ENSG00000232034	AC092168.2	Abemeciclib	20.8927	-1.92332	5.40625	0.35897	-5.35789	8.41986e-08	3.92415e-06
ENSG00000130766	SESN2	Abemeciclib	76.5642	1.07954	5.4013	0.201584	5.3553	8.54156e-08	3.9692e-06
ENSG00000129195	PIMREG	Abemeciclib	6.64332	-3.9425	5.39347	0.736709	-5.35151	8.72249e-08	4.04142e-06
ENSG00000124496	TRERF1	Abemeciclib	26.7954	1.62177	5.38689	0.303235	5.34824	8.88153e-08	4.10311e-06
ENSG00000113648	MACROH2A1	Abemeciclib	65.6573	-0.992614	5.38	0.185715	-5.34484	9.04978e-08	4.16869e-06
ENSG00000134851	TMEM165	Abemeciclib	219.982	-0.807188	5.35357	0.151349	-5.33328	9.6455e-08	4.43022e-06
ENSG00000168502	MTCL1	Abemeciclib	127.211	-0.841493	5.34011	0.157964	-5.32712	9.97812e-08	4.56975e-06
ENSG00000166147	FBN1	Abemeciclib	122.232	0.826271	5.32355	0.155324	5.31966	1.03959e-07	4.74738e-06
ENSG00000119900	OGFRL1	Abemeciclib	69.97	-0.951646	5.31851	0.178994	-5.31664	1.05703e-07	4.80276e-06
ENSG00000161091	MFSD12	Abemeciclib	64.6509	1.06631	5.31851	0.200566	5.31651	1.05778e-07	4.80276e-06
ENSG00000111897	SERINC1	Abemeciclib	280.36	0.601321	5.31446	0.113152	5.31429	1.07076e-07	4.84778e-06
ENSG00000100342	APOL1	Abemeciclib	65.6987	1.05489	5.30829	0.198617	5.31118	1.08919e-07	4.91717e-06
ENSG00000204592	HLA-E	Abemeciclib	373.127	0.91473	5.30275	0.172319	5.30834	1.10629e-07	4.9802e-06
ENSG00000174136	RGMB	Abemeciclib	45.1657	1.07987	5.29895	0.20351	5.30623	1.11918e-07	5.02396e-06
ENSG00000091986	CCDC80	Abemeciclib	122.421	0.934592	5.28966	0.176283	5.30165	1.14761e-07	5.13264e-06
ENSG00000257880	AC078789.1	Abemeciclib	31.9355	-1.39795	5.28966	0.2637	-5.30129	1.14987e-07	5.13264e-06
ENSG00000116514	RNF19B	Abemeciclib	67.658	1.06577	5.28125	0.201207	5.29688	1.17798e-07	5.23303e-06
ENSG00000284138	ATP6V0CP4	Abemeciclib	10.4942	-2.38901	5.28125	0.451034	-5.29673	1.17897e-07	5.23303e-06
ENSG00000204899	MZT1	Abemeciclib	48.1822	-1.10563	5.27766	0.208819	-5.29471	1.19208e-07	5.27643e-06
ENSG00000187091	PLCD1	Abemeciclib	19.6993	1.93268	5.2763	0.365096	5.29363	1.19915e-07	5.29296e-06
ENSG00000117143	UAP1	Abemeciclib	197.215	-0.881314	5.26878	0.166611	-5.28966	1.22543e-07	5.38543e-06
ENSG00000137310	TCF19	Abemeciclib	9.82215	-2.7031	5.26878	0.511036	-5.28944	1.2269e-07	5.38543e-06
ENSG00000124570	SERPINB6	Abemeciclib	92.688	-0.87835	5.26551	0.166116	-5.28756	1.23958e-07	5.42608e-06
ENSG00000140836	ZFHX3	Abemeciclib	320.58	0.803308	5.26516	0.151943	5.28691	1.24403e-07	5.43056e-06
ENSG00000050030	NEXMIF	Abemeciclib	56.6401	1.00356	5.2645	0.189848	5.28612	1.24936e-07	5.43882e-06
ENSG00000114439	BBX	Abemeciclib	143.118	0.811161	5.24337	0.153725	5.27671	1.31523e-07	5.70988e-06
ENSG00000235162	C12orf75	Abemeciclib	9.71262	-2.75961	5.23448	0.523402	-5.27245	1.34612e-07	5.82803e-06
ENSG00000133119	RFC3	Abemeciclib	12.1209	-2.12465	5.21817	0.403537	-5.26506	1.40143e-07	6.05098e-06
ENSG00000112081	SRSF3	Abemeciclib	134.215	-0.749066	5.21679	0.142301	-5.26397	1.40975e-07	6.07037e-06
ENSG00000013375	PGM3	Abemeciclib	104.144	-0.814146	5.20195	0.154863	-5.25719	1.46272e-07	6.28136e-06
ENSG00000188313	PLSCR1	Abemeciclib	111.732	-0.771866	5.18921	0.146986	-5.2513	1.51032e-07	6.46826e-06
ENSG00000151414	NEK7	Abemeciclib	535.797	-0.687279	5.18572	0.130927	-5.24932	1.52662e-07	6.52044e-06
ENSG00000184007	PTP4A2	Abemeciclib	568.253	-0.616959	5.17865	0.11761	-5.24582	1.55585e-07	6.62743e-06
ENSG00000198938	MT-CO3	Abemeciclib	12278	1.24449	5.17053	0.237413	5.24188	1.58951e-07	6.75265e-06
ENSG00000251562	MALAT1	Abemeciclib	19091.9	-1.60317	5.1681	0.305928	-5.24035	1.60269e-07	6.79043e-06
ENSG00000122952	ZWINT	Abemeciclib	10.1111	-2.63035	5.16791	0.501996	-5.23978	1.6077e-07	6.79348e-06
ENSG00000196584	XRCC2	Abemeciclib	8.09956	-3.00562	5.15919	0.574076	-5.23558	1.64468e-07	6.93129e-06
ENSG00000204463	BAG6	Abemeciclib	93.1571	0.920199	5.15611	0.175819	5.23378	1.66076e-07	6.98049e-06
ENSG00000143434	SEMA6C	Abemeciclib	138.732	0.846207	5.14791	0.161805	5.2298	1.69691e-07	7.11357e-06
ENSG00000244687	UBE2V1	Abemeciclib	18.9047	-1.81091	5.1479	0.3463	-5.22931	1.70147e-07	7.11384e-06
ENSG00000123219	CENPK	Abemeciclib	12.7162	-2.01622	5.13228	0.386089	-5.22217	1.76841e-07	7.37427e-06
ENSG00000005339	CREBBP	Abemeciclib	228.429	0.716737	5.12163	0.137381	5.21714	1.81707e-07	7.5573e-06
ENSG00000125944	HNRNPR	Abemeciclib	232.544	-0.660006	5.11797	0.126557	-5.21509	1.83725e-07	7.62123e-06
ENSG00000065328	MCM10	Abemeciclib	5.38784	-5.27017	5.10872	1.01142	-5.21066	1.88173e-07	7.78536e-06
ENSG00000198176	TFDP1	Abemeciclib	61.7052	-1.01061	5.10112	0.19409	-5.20693	1.91994e-07	7.92275e-06
ENSG00000109920	FNBP4	Abemeciclib	93.2303	-0.798082	5.09596	0.153352	-5.20424	1.94794e-07	8.01743e-06
ENSG00000090020	SLC9A1	Abemeciclib	487.289	0.961076	5.0907	0.184769	5.20151	1.97681e-07	8.11516e-06
ENSG00000138346	DNA2	Abemeciclib	10.7944	-2.18262	5.08962	0.419689	-5.20056	1.98688e-07	8.13541e-06
ENSG00000197479	PCDHB11	Abemeciclib	109.288	0.79757	5.07663	0.153544	5.19442	2.05359e-07	8.38235e-06
ENSG00000175305	CCNE2	Abemeciclib	7.33934	-3.59341	5.07663	0.691834	-5.19404	2.05776e-07	8.38235e-06
ENSG00000163584	RPL22L1	Abemeciclib	74.6474	-1.15209	5.07535	0.221855	-5.19302	2.06915e-07	8.4071e-06
ENSG00000186350	RXRA	Abemeciclib	32.2574	1.29992	5.06863	0.250483	5.18966	2.1068e-07	8.5382e-06
ENSG00000113721	PDGFRB	Abemeciclib	89.1011	1.05042	5.06684	0.202456	5.18841	2.12094e-07	8.57359e-06
ENSG00000136104	RNASEH2B	Abemeciclib	49.6154	-1.05815	5.0666	0.203967	-5.18784	2.12753e-07	8.57831e-06
ENSG00000118515	SGK1	Abemeciclib	167.515	-1.40243	5.06468	0.270398	-5.18654	2.14236e-07	8.61619e-06
ENSG00000152894	PTPRK	Abemeciclib	97.0006	0.847916	5.0279	0.164	5.17023	2.33806e-07	9.37776e-06
ENSG00000188529	SRSF10	Abemeciclib	117.691	-0.761849	5.0279	0.147366	-5.16979	2.34355e-07	9.37776e-06
ENSG00000100629	CEP128	Abemeciclib	10.2958	-3.12953	5.02776	0.605412	-5.16926	2.35025e-07	9.38086e-06
ENSG00000087586	AURKA	Abemeciclib	6.27443	-3.8717	5.02169	0.749434	-5.16617	2.38934e-07	9.51293e-06
ENSG00000161800	RACGAP1	Abemeciclib	37.3112	-1.40766	5.0194	0.272552	-5.16472	2.40799e-07	9.56317e-06
ENSG00000142166	IFNAR1	Abemeciclib	180.281	0.692422	5.00805	0.134207	5.15936	2.47793e-07	9.81631e-06
ENSG00000178999	AURKB	Abemeciclib	4.08768	-5.84885	4.9964	1.13485	-5.15387	2.55168e-07	1.00833e-05
ENSG00000253006	RN7SKP283	Abemeciclib	10.8841	-2.33717	4.95808	0.454983	-5.13684	2.794e-07	1.10134e-05
ENSG00000164742	ADCY1	Abemeciclib	25.9382	1.6989	4.9547	0.330853	5.13491	2.82284e-07	1.10994e-05
ENSG00000120738	EGR1	Abemeciclib	22.6281	-1.68151	4.94186	0.327851	-5.12888	2.91472e-07	1.14323e-05
ENSG00000174282	ZBTB4	Abemeciclib	260.492	0.807922	4.91699	0.157871	5.11762	3.09419e-07	1.21063e-05
ENSG00000269343	ZNF587B	Abemeciclib	45.5666	-1.23378	4.91027	0.241245	-5.11423	3.15015e-07	1.22949e-05
ENSG00000151466	SCLT1	Abemeciclib	22.7955	-1.48082	4.90294	0.289763	-5.11044	3.21404e-07	1.25042e-05
ENSG00000144354	CDCA7	Abemeciclib	9.01813	-2.62784	4.90294	0.514242	-5.11012	3.21956e-07	1.25042e-05
ENSG00000272888	LINC01578	Abemeciclib	144.93	-0.872809	4.90024	0.170855	-5.10848	3.24759e-07	1.25822e-05
ENSG00000185745	IFIT1	Abemeciclib	14.309	2.18847	4.89934	0.428471	5.10763	3.26233e-07	1.26085e-05
ENSG00000173575	CHD2	Abemeciclib	204.625	-0.64802	4.83762	0.127557	-5.08023	3.76968e-07	1.45339e-05
ENSG00000159658	EFCAB14	Abemeciclib	193.753	0.62393	4.8373	0.12283	5.07963	3.78163e-07	1.45446e-05
ENSG00000237649	KIFC1	Abemeciclib	6.58331	-3.5075	4.82436	0.691337	-5.07351	3.90544e-07	1.49844e-05
ENSG00000102226	USP11	Abemeciclib	43.8241	1.18881	4.81708	0.234486	5.06986	3.98103e-07	1.52375e-05
ENSG00000113504	SLC12A7	Abemeciclib	37.0061	1.21635	4.80412	0.240227	5.06332	4.12015e-07	1.56992e-05
ENSG00000228716	DHFR	Abemeciclib	18.2453	-1.66883	4.80412	0.329595	-5.06326	4.12146e-07	1.56992e-05
ENSG00000075702	WDR62	Abemeciclib	9.55249	-2.47498	4.79921	0.489063	-5.06065	4.17834e-07	1.58777e-05
ENSG00000185920	PTCH1	Abemeciclib	27.9588	1.57184	4.79758	0.310674	5.05945	4.20466e-07	1.59377e-05
ENSG00000258297	ENSG00000258297	Abemeciclib	13.3289	-1.90512	4.79758	0.376579	-5.05902	4.21424e-07	1.59377e-05
ENSG00000153044	CENPH	Abemeciclib	8.0257	-2.91949	4.79337	0.577349	-5.05672	4.26536e-07	1.60926e-05
ENSG00000228232	GAPDHP1	Abemeciclib	12.1114	-2.11928	4.79109	0.419224	-5.05526	4.29809e-07	1.61776e-05
ENSG00000121743	GJA3	Abemeciclib	60.3104	1.00775	4.78892	0.199402	5.05385	4.32986e-07	1.62585e-05
ENSG00000167513	CDT1	Abemeciclib	4.46512	-5.46276	4.78817	1.08108	-5.05307	4.34763e-07	1.62867e-05
ENSG00000101412	E2F1	Abemeciclib	10.7971	-2.52035	4.75454	0.500286	-5.03782	4.70874e-07	1.75978e-05
ENSG00000176834	VSIG10	Abemeciclib	51.5318	1.02027	4.73367	0.202912	5.02816	4.95218e-07	1.84641e-05
ENSG00000165271	NOL6	Abemeciclib	69.6584	1.01446	4.7297	0.201845	5.02595	5.0094e-07	1.86336e-05
ENSG00000132510	KDM6B	Abemeciclib	39.9487	2.06546	4.72673	0.411102	5.02419	5.0557e-07	1.87618e-05
ENSG00000001461	NIPAL3	Abemeciclib	80.5372	0.879994	4.71911	0.175285	5.02037	5.15719e-07	1.90936e-05
ENSG00000125885	MCM8	Abemeciclib	17.3342	-1.61464	4.70998	0.321906	-5.01588	5.27911e-07	1.94995e-05
ENSG00000107679	PLEKHA1	Abemeciclib	483.58	-0.80386	4.70898	0.160291	-5.01499	5.30357e-07	1.95443e-05
ENSG00000139618	BRCA2	Abemeciclib	59.5962	-0.994184	4.70415	0.198345	-5.0124	5.3754e-07	1.9763e-05
ENSG00000153029	MR1	Abemeciclib	31.328	1.28949	4.69357	0.257523	5.00727	5.52074e-07	2.02504e-05
ENSG00000198689	SLC9A6	Abemeciclib	45.7467	1.08711	4.69289	0.217138	5.00652	5.54218e-07	2.02821e-05
ENSG00000130589	HELZ2	Abemeciclib	65.699	1.14122	4.68427	0.228141	5.00226	5.66626e-07	2.06884e-05
ENSG00000110172	CHORDC1	Abemeciclib	40.9494	-1.15146	4.67699	0.230357	-4.99858	5.77535e-07	2.10382e-05
ENSG00000176014	TUBB6	Abemeciclib	63.3108	-0.949794	4.6755	0.190055	-4.99748	5.80858e-07	2.11107e-05
ENSG00000198786	MT-ND5	Abemeciclib	6920.39	1.38167	4.67398	0.276535	4.99636	5.84223e-07	2.11844e-05
ENSG00000102316	MAGED2	Abemeciclib	66.7753	1.06942	4.67009	0.214132	4.99419	5.90832e-07	2.13752e-05
ENSG00000136492	BRIP1	Abemeciclib	15.1031	-1.93808	4.64155	0.38909	-4.98105	6.324e-07	2.28269e-05
ENSG00000126214	KLC1	Abemeciclib	75.541	-1.06401	4.63038	0.213845	-4.97563	6.50358e-07	2.34218e-05
ENSG00000143228	NUF2	Abemeciclib	7.06486	-3.17562	4.6272	0.638474	-4.97377	6.5663e-07	2.3594e-05
ENSG00000249992	TMEM158	Abemeciclib	143.298	-1.362	4.62313	0.273961	-4.97151	6.64318e-07	2.38162e-05
ENSG00000118276	B4GALT6	Abemeciclib	617.8	-0.746589	4.6071	0.150403	-4.96392	6.90846e-07	2.47114e-05
ENSG00000124201	ZNFX1	Abemeciclib	97.3775	0.878856	4.59989	0.177187	4.96006	7.04728e-07	2.51252e-05
ENSG00000177169	ULK1	Abemeciclib	45.6395	1.08682	4.59989	0.219125	4.95982	7.05585e-07	2.51252e-05
ENSG00000007968	E2F2	Abemeciclib	7.42629	-3.19267	4.5988	0.643827	-4.9589	7.0895e-07	2.51884e-05
ENSG00000129810	SGO1	Abemeciclib	5.71622	-3.98124	4.59791	0.802984	-4.95806	7.11997e-07	2.52401e-05
ENSG00000108175	ZMIZ1	Abemeciclib	371.369	0.748026	4.59725	0.150893	4.95734	7.14667e-07	2.52781e-05
ENSG00000051825	MPHOSPH9	Abemeciclib	56.6788	-0.952377	4.5959	0.192155	-4.95629	7.18507e-07	2.53574e-05
ENSG00000225760	LINC00431	Abemeciclib	9.87177	-2.17469	4.59551	0.438828	-4.95569	7.2075e-07	2.538e-05
ENSG00000247809	NR2F2-AS1	Abemeciclib	12.967	-2.0042	4.57898	0.405064	-4.94785	7.50375e-07	2.63646e-05
ENSG00000167548	KMT2D	Abemeciclib	270.635	0.724739	4.57786	0.146503	4.94692	7.53976e-07	2.64325e-05
ENSG00000059588	TARBP1	Abemeciclib	416.017	-0.777773	4.56446	0.157429	-4.94047	7.79331e-07	2.72611e-05
ENSG00000197077	KIAA1671	Abemeciclib	115.401	0.734114	4.55958	0.148671	4.93785	7.89871e-07	2.75689e-05
ENSG00000080839	RBL1	Abemeciclib	21.0995	-1.46874	4.5528	0.297655	-4.93438	8.04072e-07	2.80029e-05
ENSG00000182809	CRIP2	Abemeciclib	10.6214	2.62314	4.53999	0.53231	4.92786	8.3137e-07	2.88409e-05
ENSG00000137177	KIF13A	Abemeciclib	144.535	0.697094	4.53999	0.141463	4.92776	8.31773e-07	2.88409e-05
ENSG00000021300	PLEKHB1	Abemeciclib	15.3863	1.99781	4.53329	0.405704	4.92432	8.46563e-07	2.92896e-05
ENSG00000168958	MFF	Abemeciclib	153.141	-0.717725	4.49885	0.146225	-4.90836	9.18434e-07	3.1707e-05
ENSG00000233237	LINC00472	Abemeciclib	288.569	-0.953783	4.48182	0.19464	-4.90023	9.5724e-07	3.29748e-05
ENSG00000117569	PTBP2	Abemeciclib	53.1531	-0.93888	4.45636	0.192068	-4.88827	1.01724e-06	3.49658e-05
ENSG00000166394	CYB5R2	Abemeciclib	18.0122	-1.67186	4.45285	0.342176	-4.88597	1.0292e-06	3.5249e-05
ENSG00000083168	KAT6A	Abemeciclib	176.827	0.739437	4.45285	0.151354	4.88547	1.03182e-06	3.5249e-05
ENSG00000156218	ADAMTSL3	Abemeciclib	4.47785	-5.76051	4.45285	1.17913	-4.88541	1.03215e-06	3.5249e-05
ENSG00000165935	SMCO2	Abemeciclib	6.80448	-3.22875	4.45008	0.661126	-4.88372	1.04102e-06	3.54752e-05
ENSG00000143870	PDIA6	Abemeciclib	114.118	-0.870441	4.44853	0.178274	-4.8826	1.04698e-06	3.56016e-05
ENSG00000197943	PLCG2	Abemeciclib	78.3299	0.817631	4.44579	0.167515	4.88093	1.05587e-06	3.58272e-05
ENSG00000165507	DEPP1	Abemeciclib	12.4925	2.53075	4.44492	0.518585	4.88012	1.06024e-06	3.58985e-05
ENSG00000173706	HEG1	Abemeciclib	1017.02	0.925426	4.43879	0.189757	4.87691	1.07762e-06	3.64094e-05
ENSG00000262119	AL079343.1	Abemeciclib	24.2776	-1.42905	4.43672	0.293106	-4.87555	1.08507e-06	3.65829e-05
ENSG00000103742	IGDCC4	Abemeciclib	62.4047	0.879275	4.41163	0.180793	4.86344	1.15364e-06	3.87589e-05
ENSG00000080986	NDC80	Abemeciclib	13.4116	-3.66971	4.41163	0.754573	-4.86329	1.1545e-06	3.87589e-05
ENSG00000275023	MLLT6	Abemeciclib	148.011	0.785906	4.41028	0.161634	4.86226	1.16055e-06	3.88796e-05
ENSG00000149480	MTA2	Abemeciclib	99.3657	0.777741	4.39083	0.160261	4.85297	1.21627e-06	4.06603e-05
ENSG00000198886	MT-ND4	Abemeciclib	10480.1	1.36056	4.37909	0.280689	4.84719	1.25222e-06	4.17739e-05
ENSG00000197614	MFAP5	Abemeciclib	113.126	-1.80853	4.37688	0.373219	-4.84576	1.26128e-06	4.19878e-05
ENSG00000122884	P4HA1	Abemeciclib	87.9376	-0.820259	4.33534	0.169955	-4.82632	1.39077e-06	4.62014e-05
ENSG00000078699	CBFA2T2	Abemeciclib	37.558	1.12676	4.33079	0.233582	4.82382	1.40837e-06	4.66885e-05
ENSG00000132471	WBP2	Abemeciclib	48.662	1.08389	4.32533	0.224833	4.82089	1.42917e-06	4.72788e-05
ENSG00000077782	FGFR1	Abemeciclib	702.119	0.743	4.30347	0.15446	4.81032	1.5069e-06	4.97195e-05
ENSG00000136159	NUDT15	Abemeciclib	111.247	-0.859163	4.30347	0.17862	-4.81001	1.50922e-06	4.97195e-05
ENSG00000214922	HLA-F-AS1	Abemeciclib	62.1569	-1.52094	4.29764	0.316407	-4.80691	1.53282e-06	5.03924e-05
ENSG00000197140	ADAM32	Abemeciclib	21.5835	-1.52803	4.29738	0.317916	-4.80638	1.53689e-06	5.04214e-05
ENSG00000112984	KIF20A	Abemeciclib	6.53083	-4.18637	4.28979	0.871712	-4.80246	1.56724e-06	5.1311e-05
ENSG00000156802	ATAD2	Abemeciclib	35.2917	-1.195	4.28716	0.248916	-4.80084	1.58002e-06	5.16226e-05
ENSG00000143127	ITGA10	Abemeciclib	422.043	0.831134	4.28018	0.173254	4.79721	1.60892e-06	5.24586e-05
ENSG00000253729	PRKDC	Abemeciclib	277.546	-0.66707	4.2661	0.139254	-4.79029	1.66537e-06	5.41878e-05
ENSG00000183091	NEB	Abemeciclib	60.6994	-1.03874	4.26195	0.216949	-4.78796	1.68483e-06	5.47085e-05
ENSG00000166598	HSP90B1	Abemeciclib	212.843	-0.796314	4.2553	0.166437	-4.78448	1.7143e-06	5.55518e-05
ENSG00000169756	LIMS1	Abemeciclib	280.652	-0.612494	4.25433	0.12804	-4.78362	1.72165e-06	5.56762e-05
ENSG00000126705	AHDC1	Abemeciclib	18.5718	1.57291	4.23954	0.329312	4.77636	1.78493e-06	5.7605e-05
ENSG00000269929	MIRLET7A1HG	Abemeciclib	16.2528	-1.70855	4.23447	0.357916	-4.7736	1.80959e-06	5.8282e-05
ENSG00000140750	ARHGAP17	Abemeciclib	433.777	-0.685818	4.22957	0.14375	-4.77092	1.83384e-06	5.89432e-05
ENSG00000278272	ENSG00000278272	Abemeciclib	7.45611	-2.87293	4.22792	0.602324	-4.76975	1.84456e-06	5.91677e-05
ENSG00000196693	ZNF33B	Abemeciclib	34.422	1.20114	4.20239	0.252473	4.75749	1.9602e-06	6.275e-05
ENSG00000062716	VMP1	Abemeciclib	384.981	-0.925809	4.19784	0.194704	-4.75496	1.98484e-06	6.34109e-05
ENSG00000122565	CBX3	Abemeciclib	129.117	-0.698672	4.19632	0.14697	-4.75385	1.99578e-06	6.3632e-05
ENSG00000116704	SLC35D1	Abemeciclib	111.989	0.800246	4.19094	0.16844	4.75094	2.02473e-06	6.44253e-05
ENSG00000109436	TBC1D9	Abemeciclib	50.1002	0.902777	4.18799	0.190092	4.74916	2.04263e-06	6.48646e-05
ENSG00000198554	WDHD1	Abemeciclib	16.8489	-1.56025	4.18291	0.328724	-4.74639	2.07082e-06	6.56284e-05
ENSG00000107738	VSIR	Abemeciclib	51.5092	1.00552	4.16798	0.21218	4.73902	2.14753e-06	6.79237e-05
ENSG00000212907	MT-ND4L	Abemeciclib	1173.87	1.48489	4.14596	0.314041	4.72833	2.26371e-06	7.14556e-05
ENSG00000153310	CYRIB	Abemeciclib	55.4426	-0.900508	4.13997	0.190579	-4.72513	2.29973e-06	7.24485e-05
ENSG00000164054	SHISA5	Abemeciclib	161.669	0.805125	4.13635	0.170468	4.72303	2.32359e-06	7.30548e-05
ENSG00000165246	NLGN4Y	Abemeciclib	128.127	0.732333	4.11993	0.155322	4.71493	2.41793e-06	7.58702e-05
ENSG00000100311	PDGFB	Abemeciclib	7.43244	3.49191	4.11983	0.740677	4.71448	2.42329e-06	7.58882e-05
ENSG00000281344	HELLPAR	Abemeciclib	60.6585	-3.39685	4.11146	0.721175	-4.71015	2.4753e-06	7.73642e-05
ENSG00000109814	UGDH	Abemeciclib	409.663	-0.710492	4.09934	0.151038	-4.70406	2.55036e-06	7.95531e-05
ENSG00000114268	PFKFB4	Abemeciclib	21.7361	-1.65269	4.0976	0.351424	-4.70284	2.56568e-06	7.98738e-05
ENSG00000092853	CLSPN	Abemeciclib	5.3808	-4.2173	4.09735	0.896854	-4.70232	2.57218e-06	7.99191e-05
ENSG00000166340	TPP1	Abemeciclib	105.252	0.842517	4.09717	0.179189	4.70184	2.57827e-06	7.99517e-05
ENSG00000101290	CDS2	Abemeciclib	143.002	0.736268	4.09663	0.156613	4.70118	2.58656e-06	8.00521e-05
ENSG00000105722	ERF	Abemeciclib	42.4908	1.1152	4.09607	0.237251	4.70052	2.59496e-06	8.01554e-05
ENSG00000183876	ARSI	Abemeciclib	110.366	0.80761	4.09382	0.171866	4.69907	2.61352e-06	8.05715e-05
ENSG00000189241	TSPYL1	Abemeciclib	88.6026	0.724195	4.08274	0.154299	4.69346	2.68624e-06	8.26528e-05
ENSG00000130340	SNX9	Abemeciclib	207.287	-0.659556	4.07475	0.140651	-4.6893	2.74143e-06	8.41873e-05
ENSG00000278048	AC024051.10	Abemeciclib	8.35817	-2.44135	4.07242	0.52083	-4.68743	2.76662e-06	8.46416e-05
ENSG00000173933	RBM4	Abemeciclib	16.583	-1.64817	4.07242	0.351617	-4.68741	2.7669e-06	8.46416e-05
ENSG00000100479	POLE2	Abemeciclib	8.08484	-2.49013	4.06547	0.531655	-4.68374	2.81692e-06	8.60056e-05
ENSG00000147251	DOCK11	Abemeciclib	455.315	-0.573678	4.06329	0.12252	-4.68231	2.83656e-06	8.64388e-05
ENSG00000159842	ABR	Abemeciclib	112.149	0.71266	4.05908	0.15228	4.67993	2.86968e-06	8.72802e-05
ENSG00000026508	CD44	Abemeciclib	824.866	-0.794729	4.05484	0.16991	-4.67735	2.90612e-06	8.81373e-05
ENSG00000085185	BCORL1	Abemeciclib	52.0976	0.997617	4.05484	0.213296	4.67714	2.90899e-06	8.81373e-05
ENSG00000138835	RGS3	Abemeciclib	6.66564	-3.06708	4.0525	0.656042	-4.67513	2.93774e-06	8.86139e-05
ENSG00000144040	SFXN5	Abemeciclib	55.0831	-0.897945	4.0525	0.192074	-4.675	2.93959e-06	8.86139e-05
ENSG00000172534	HCFC1	Abemeciclib	125.86	0.769736	4.0525	0.164654	4.67486	2.94149e-06	8.86139e-05
ENSG00000110711	AIP	Abemeciclib	13.0813	2.06813	4.04666	0.442692	4.67172	2.98695e-06	8.98125e-05
ENSG00000188549	CCDC9B	Abemeciclib	85.7603	-0.944941	4.04087	0.202404	-4.66858	3.03282e-06	9.10191e-05
ENSG00000163349	HIPK1	Abemeciclib	132.329	0.726359	4.03268	0.155727	4.66432	3.09638e-06	9.27509e-05
ENSG00000115091	ACTR3	Abemeciclib	254.567	-0.579463	4.01842	0.124432	-4.65687	3.21053e-06	9.58478e-05
ENSG00000198668	CALM1	Abemeciclib	430.629	0.623541	4.01842	0.133908	4.6565	3.21629e-06	9.58478e-05
ENSG00000174233	ADCY6	Abemeciclib	60.7574	0.827571	4.01842	0.177728	4.6564	3.21791e-06	9.58478e-05
ENSG00000156976	EIF4A2	Abemeciclib	291.745	0.623844	4.01444	0.134041	4.65413	3.25359e-06	9.67286e-05
ENSG00000004897	CDC27	Abemeciclib	130.776	-0.65828	4.01285	0.141475	-4.65298	3.27167e-06	9.70841e-05
ENSG00000174243	DDX23	Abemeciclib	40.1728	1.06161	4.01085	0.228228	4.65155	3.29445e-06	9.75319e-05
ENSG00000172893	DHCR7	Abemeciclib	25.9434	-1.21723	4.01085	0.261739	-4.65054	3.31061e-06	9.75319e-05
ENSG00000089006	SNX5	Abemeciclib	99.0851	-0.712664	4.01085	0.153243	-4.65054	3.31068e-06	9.75319e-05
ENSG00000100393	EP300	Abemeciclib	165.694	0.674789	4.01085	0.1451	4.6505	3.31138e-06	9.75319e-05
ENSG00000072210	ALDH3A2	Abemeciclib	65.2705	0.826286	4.00982	0.17771	4.64962	3.32543e-06	9.77639e-05
ENSG00000186918	ZNF395	Abemeciclib	180.752	-0.757446	4.00813	0.162955	-4.64819	3.34859e-06	9.81446e-05
ENSG00000004700	RECQL	Abemeciclib	40.9743	-1.00796	4.00813	0.216856	-4.64806	3.35077e-06	9.81446e-05
ENSG00000108262	GIT1	Abemeciclib	76.5922	0.967101	3.9912	0.208444	4.63962	3.49044e-06	0.000102047
ENSG00000130723	PRRC2B	Abemeciclib	631.708	0.736722	3.98744	0.158864	4.63745	3.52732e-06	0.000102935
ENSG00000210107	MT-TQ	Abemeciclib	54.4866	-5.36971	3.97608	1.15935	-4.63166	3.62743e-06	0.000105662
ENSG00000185924	RTN4RL1	Abemeciclib	19.8215	1.47105	3.96778	0.317906	4.62733	3.70419e-06	0.0001077
ENSG00000100592	DAAM1	Abemeciclib	106.418	-0.715096	3.9545	0.154762	-4.6206	3.82628e-06	0.000111046
ENSG00000185650	ZFP36L1	Abemeciclib	144.358	0.883467	3.95352	0.191237	4.61976	3.84193e-06	0.000111295
ENSG00000154839	SKA1	Abemeciclib	4.32338	-4.86444	3.95352	1.05305	-4.61938	3.8489e-06	0.000111295
ENSG00000148926	ADM	Abemeciclib	45.0126	-1.61676	3.94756	0.350239	-4.61615	3.90923e-06	0.000112834
ENSG00000140521	POLG	Abemeciclib	207.726	-0.870979	3.94493	0.188748	-4.61451	3.94016e-06	0.000113519
ENSG00000197256	KANK2	Abemeciclib	89.1998	0.765681	3.94212	0.165991	4.61279	3.97293e-06	0.000114256
ENSG00000104765	BNIP3L	Abemeciclib	181.194	-0.701542	3.94032	0.152127	-4.61155	3.99668e-06	0.000114731
ENSG00000232434	AJM1	Abemeciclib	9.94617	2.60288	3.92866	0.565157	4.6056	4.11288e-06	0.000117853
ENSG00000132341	RAN	Abemeciclib	75.1114	-0.785959	3.92609	0.170727	-4.6036	4.15259e-06	0.000118552
ENSG00000272574	AL596325.2	Abemeciclib	13.0269	-2.02038	3.92609	0.43889	-4.60338	4.15685e-06	0.000118552
ENSG00000048392	RRM2B	Abemeciclib	110.392	0.771372	3.92609	0.167572	4.60324	4.15971e-06	0.000118552
ENSG00000236977	ANKRD44-IT1	Abemeciclib	32.9086	-1.87895	3.91671	0.408613	-4.59837	4.25815e-06	0.000121139
ENSG00000072571	HMMR	Abemeciclib	7.91666	-2.97645	3.91118	0.647712	-4.59534	4.32054e-06	0.000122694
ENSG00000106665	CLIP2	Abemeciclib	136.121	0.778208	3.90907	0.169399	4.59395	4.34936e-06	0.000123291
ENSG00000213431	AC080014.1	Abemeciclib	14.8928	-1.59983	3.90419	0.348454	-4.59123	4.40633e-06	0.000124684
ENSG00000005884	ITGA3	Abemeciclib	13.8796	2.1387	3.89023	0.466543	4.58415	4.55842e-06	0.000128757
ENSG00000152137	HSPB8	Abemeciclib	5.97192	4.44316	3.88579	0.969775	4.58164	4.61344e-06	0.000130079
ENSG00000076554	TPD52	Abemeciclib	150.57	-0.675313	3.88386	0.147437	-4.58034	4.6422e-06	0.000130658
ENSG00000251791	SCARNA6	Abemeciclib	48.1444	1.1162	3.87744	0.243877	4.57688	4.71973e-06	0.000132604
ENSG00000099377	HSD3B7	Abemeciclib	28.8656	1.28793	3.87364	0.281535	4.57467	4.76966e-06	0.00013377
ENSG00000147536	GINS4	Abemeciclib	7.62835	-2.58653	3.85818	0.566407	-4.56655	4.95818e-06	0.000138619
ENSG00000102302	FGD1	Abemeciclib	21.547	1.389	3.85818	0.304173	4.56647	4.96003e-06	0.000138619
ENSG00000026950	BTN3A1	Abemeciclib	232.171	0.607311	3.85807	0.133006	4.56605	4.97003e-06	0.000138653
ENSG00000170540	ARL6IP1	Abemeciclib	127.879	-0.744978	3.85683	0.163191	-4.56508	4.99303e-06	0.00013905
ENSG00000198700	IPO9	Abemeciclib	62.6704	-0.774402	3.8562	0.169661	-4.56441	5.00899e-06	0.00013925
ENSG00000139289	PHLDA1	Abemeciclib	204.213	-0.659989	3.85483	0.144627	-4.56338	5.03372e-06	0.000139692
ENSG00000258399	AL117190.1	Abemeciclib	14.9002	-1.63605	3.85112	0.358686	-4.56122	5.08573e-06	0.000140889
ENSG00000163346	PBXIP1	Abemeciclib	38.5526	1.09101	3.84982	0.239246	4.56023	5.10987e-06	0.000141311
ENSG00000110090	CPT1A	Abemeciclib	139.162	0.693493	3.84932	0.152095	4.55962	5.1247e-06	0.000141474
ENSG00000273018	FAM106A	Abemeciclib	29.126	-1.25664	3.8383	0.275946	-4.55392	5.26558e-06	0.00014511
ENSG00000077684	JADE1	Abemeciclib	172.426	-0.707148	3.8307	0.155422	-4.54987	5.36787e-06	0.000147672
ENSG00000250461	AC122718.1	Abemeciclib	9.47246	-2.26967	3.82845	0.499002	-4.54842	5.40513e-06	0.00014844
ENSG00000001167	NFYA	Abemeciclib	46.2025	0.969432	3.8175	0.213402	4.54274	5.55269e-06	0.000152228
ENSG00000183864	TOB2	Abemeciclib	73.946	0.84513	3.81562	0.186092	4.54146	5.58655e-06	0.000152892
ENSG00000105968	H2AZ2	Abemeciclib	151.719	-0.652756	3.81411	0.143767	-4.54037	5.61559e-06	0.000153422
ENSG00000160445	ZER1	Abemeciclib	26.9219	1.38618	3.80759	0.305538	4.53684	5.71042e-06	0.000155744
ENSG00000175643	RMI2	Abemeciclib	5.26296	-3.68813	3.80471	0.813245	-4.53508	5.75827e-06	0.000156779
ENSG00000031081	ARHGAP31	Abemeciclib	54.2215	1.07119	3.80281	0.236269	4.53379	5.79353e-06	0.000157469
ENSG00000133106	EPSTI1	Abemeciclib	41.7941	-0.995157	3.7709	0.22027	-4.51789	6.24582e-06	0.000169471
ENSG00000132530	XAF1	Abemeciclib	41.4845	1.67605	3.7703	0.371035	4.51724	6.2652e-06	0.000169707
ENSG00000172831	CES2	Abemeciclib	75.8186	0.77791	3.76918	0.172244	4.51633	6.29207e-06	0.000170144
ENSG00000185129	PURA	Abemeciclib	177.961	0.641437	3.76378	0.142121	4.51333	6.38168e-06	0.000172273
ENSG00000276672	AL161891.1	Abemeciclib	4.30176	-4.80685	3.76181	1.06535	-4.51201	6.42173e-06	0.000173059
ENSG00000085840	ORC1	Abemeciclib	4.89402	-3.82016	3.7594	0.846955	-4.51047	6.46835e-06	0.00017402
ENSG00000164916	FOXK1	Abemeciclib	314.086	0.666259	3.74329	0.147984	4.50224	6.72421e-06	0.000180596
ENSG00000188050	RNF133	Abemeciclib	7.05051	-2.63629	3.74148	0.585714	-4.50099	6.7638e-06	0.000181352
ENSG00000006459	KDM7A	Abemeciclib	191.139	-0.58072	3.73975	0.129055	-4.49979	6.80222e-06	0.000182074
ENSG00000006282	SPATA20	Abemeciclib	36.8715	1.28831	3.7137	0.28716	4.48638	7.24433e-06	0.00019333
ENSG00000205710	C17orf107	Abemeciclib	29.1441	1.30545	3.7137	0.290986	4.4863	7.24714e-06	0.00019333
ENSG00000244363	RPL7P23	Abemeciclib	17.1095	-1.53387	3.71271	0.341966	-4.48545	7.27596e-06	0.000193773
ENSG00000181722	ZBTB20	Abemeciclib	94.6253	0.734953	3.70563	0.163993	4.48162	7.40791e-06	0.000196956
ENSG00000141759	TXNL4A	Abemeciclib	39.1953	-1.03908	3.68767	0.23233	-4.47243	7.73369e-06	0.000205273
ENSG00000166012	TAF1D	Abemeciclib	128.9	-0.616309	3.68625	0.137834	-4.47137	7.77202e-06	0.000205945
ENSG00000169764	UGP2	Abemeciclib	396.706	-0.596874	3.67691	0.133636	-4.46641	7.9543e-06	0.000210424
ENSG00000162601	MYSM1	Abemeciclib	88.7141	-0.721115	3.67402	0.161517	-4.46463	8.02073e-06	0.000211827
ENSG00000122566	HNRNPA2B1	Abemeciclib	362.982	-0.533105	3.66325	0.119558	-4.45896	8.23579e-06	0.000217145
ENSG00000145349	CAMK2D	Abemeciclib	113.685	0.668429	3.65997	0.149981	4.45675	8.32109e-06	0.00021879
ENSG00000196535	MYO18A	Abemeciclib	38.4685	0.967425	3.65997	0.217075	4.45663	8.32578e-06	0.00021879
ENSG00000175322	ZNF519	Abemeciclib	16.9028	-1.53469	3.65842	0.344448	-4.45551	8.3695e-06	0.000219575
ENSG00000124587	PEX6	Abemeciclib	18.3069	1.41516	3.65437	0.317788	4.45315	8.46195e-06	0.000221633
ENSG00000167978	SRRM2	Abemeciclib	454.704	0.713342	3.65291	0.160227	4.45208	8.50444e-06	0.000222379
ENSG00000186470	BTN3A2	Abemeciclib	122.842	0.649484	3.65235	0.145904	4.45144	8.52945e-06	0.000222665
ENSG00000251194	AL133330.1	Abemeciclib	5.84072	-3.12489	3.64296	0.702828	-4.44617	8.74131e-06	0.00022753
ENSG00000131778	CHD1L	Abemeciclib	51.348	-0.905159	3.64296	0.203585	-4.4461	8.74451e-06	0.00022753
ENSG00000196141	SPATS2L	Abemeciclib	231.793	-0.634063	3.62077	0.142976	-4.43475	9.21804e-06	0.000239457
ENSG00000183137	CEP57L1	Abemeciclib	33.869	-1.06461	3.61905	0.240126	-4.43354	9.26981e-06	0.000240408
ENSG00000196743	GM2A	Abemeciclib	63.5362	0.799318	3.61847	0.180315	4.4329	9.29731e-06	0.000240727
ENSG00000141232	TOB1	Abemeciclib	97.5416	0.749321	3.61587	0.169099	4.43126	9.36851e-06	0.000242173
ENSG00000226380	AC016831.1	Abemeciclib	71.8784	-1.56613	3.61587	0.353455	-4.43091	9.3837e-06	0.000242173
ENSG00000100647	SUSD6	Abemeciclib	30.7161	1.12903	3.61073	0.254976	4.428	9.51108e-06	0.000245061
ENSG00000167670	CHAF1A	Abemeciclib	9.44355	-2.00682	3.60859	0.453356	-4.42659	9.57347e-06	0.000246268
ENSG00000169045	HNRNPH1	Abemeciclib	234.48	-0.679466	3.59889	0.153676	-4.42142	9.80564e-06	0.000251832
ENSG00000105204	DYRK1B	Abemeciclib	24.3532	1.3658	3.59414	0.309094	4.4187	9.92952e-06	0.000254601
ENSG00000204469	PRRC2A	Abemeciclib	277.051	0.665503	3.58233	0.150823	4.41247	1.02197e-05	0.000261619
ENSG00000138641	HERC3	Abemeciclib	68.2858	-0.724861	3.58095	0.164314	-4.41143	1.02689e-05	0.000262454
ENSG00000172037	LAMB2	Abemeciclib	196.095	0.836131	3.58071	0.189557	4.41096	1.02911e-05	0.000262597
ENSG00000164086	DUSP7	Abemeciclib	88.6273	0.817148	3.57915	0.185301	4.40984	1.03448e-05	0.000263544
ENSG00000158828	PINK1	Abemeciclib	19.3853	1.40134	3.57668	0.31789	4.40826	1.04206e-05	0.000265048
ENSG00000182168	UNC5C	Abemeciclib	17.8556	1.50494	3.57547	0.341483	4.40706	1.04784e-05	0.000265788
ENSG00000268041	ERFL	Abemeciclib	8.50701	2.75449	3.57547	0.625031	4.40696	1.04832e-05	0.000265788
ENSG00000103479	RBL2	Abemeciclib	126.729	0.661505	3.57446	0.150137	4.40599	1.053e-05	0.000266405
ENSG00000139496	NUP58	Abemeciclib	110.412	-0.757411	3.57446	0.171914	-4.40576	1.05412e-05	0.000266405
ENSG00000131002	TXLNGY	Abemeciclib	74.5125	-0.885396	3.56684	0.201153	-4.40162	1.07448e-05	0.000271117
ENSG00000166851	PLK1	Abemeciclib	6.14825	-2.76131	3.56177	0.627751	-4.39874	1.08882e-05	0.0002743
ENSG00000082781	ITGB5	Abemeciclib	334.816	-0.656237	3.56122	0.149209	-4.39812	1.09194e-05	0.000274649
ENSG00000157193	LRP8	Abemeciclib	12.4374	-2.00125	3.55511	0.455376	-4.39471	1.10918e-05	0.000278544
ENSG00000188039	NWD1	Abemeciclib	25.231	1.40516	3.55356	0.31985	4.39319	1.11698e-05	0.000279541
ENSG00000252010	SCARNA5	Abemeciclib	127.12	1.62314	3.55356	0.369515	4.39262	1.11994e-05	0.000279541
ENSG00000276248	AL442125.1	Abemeciclib	13.2244	-1.79637	3.55356	0.408953	-4.39262	1.11995e-05	0.000279541
ENSG00000177425	PAWR	Abemeciclib	370.368	-0.606697	3.55356	0.138119	-4.39257	1.12021e-05	0.000279541
ENSG00000117461	PIK3R3	Abemeciclib	171.542	0.706224	3.55156	0.160826	4.39122	1.12714e-05	0.000280829
ENSG00000079931	MOXD1	Abemeciclib	1175.04	0.691121	3.54836	0.157457	4.38928	1.13726e-05	0.000282906
ENSG00000170876	TMEM43	Abemeciclib	187.137	0.687773	3.52156	0.157189	4.37545	1.21183e-05	0.000300915
ENSG00000124193	SRSF6	Abemeciclib	109.855	-0.673568	3.52156	0.15397	-4.37467	1.21618e-05	0.000300915
ENSG00000111665	CDCA3	Abemeciclib	4.13226	-4.42904	3.52156	1.01249	-4.37442	1.21755e-05	0.000300915
ENSG00000120913	PDLIM2	Abemeciclib	30.8005	-1.05185	3.52156	0.24046	-4.37435	1.21794e-05	0.000300915
ENSG00000112658	SRF	Abemeciclib	80.1821	0.756289	3.52156	0.172913	4.37382	1.22091e-05	0.000300915
ENSG00000261335	AC005837.1	Abemeciclib	9.53538	-1.89026	3.52156	0.432179	-4.37379	1.22105e-05	0.000300915
ENSG00000138336	TET1	Abemeciclib	86.4507	0.74337	3.52123	0.169979	4.37329	1.22388e-05	0.000301143
ENSG00000100526	CDKN3	Abemeciclib	4.1927	-4.62518	3.52004	1.05791	-4.37202	1.23103e-05	0.00030197
ENSG00000100596	SPTLC2	Abemeciclib	100.999	0.664339	3.52004	0.151953	4.37201	1.23105e-05	0.00030197
ENSG00000276517	AL133243.3	Abemeciclib	7.51259	-2.5134	3.51158	0.575523	-4.36715	1.25878e-05	0.000307906
ENSG00000208772	SNORD94	Abemeciclib	10.1841	2.65247	3.51158	0.607378	4.36709	1.25914e-05	0.000307906
ENSG00000101935	AMMECR1	Abemeciclib	105.595	-0.653148	3.50978	0.149604	-4.36584	1.26633e-05	0.000309189
ENSG00000212195	AC011195.1	Abemeciclib	5.55234	-2.98559	3.50814	0.684033	-4.36468	1.27307e-05	0.000310354
ENSG00000107331	ABCA2	Abemeciclib	73.4383	0.820596	3.50607	0.188067	4.36331	1.28111e-05	0.000311836
ENSG00000063660	GPC1	Abemeciclib	151.748	0.826402	3.50267	0.189499	4.36098	1.29483e-05	0.000314288
ENSG00000164938	TP53INP1	Abemeciclib	133.488	0.748532	3.50267	0.171645	4.36092	1.29515e-05	0.000314288
ENSG00000179833	SERTAD2	Abemeciclib	60.1058	0.874288	3.48279	0.20096	4.35056	1.3579e-05	0.000329011
ENSG00000280228	AC079753.1	Abemeciclib	2.82846	-5.50874	3.47128	1.26801	-4.34441	1.3965e-05	0.000337847
ENSG00000154760	SLFN13	Abemeciclib	30.7272	-1.13224	3.47029	0.26067	-4.34357	1.40184e-05	0.000338622
ENSG00000173898	SPTBN2	Abemeciclib	36.7931	0.971862	3.46678	0.223856	4.34147	1.41535e-05	0.000341365
ENSG00000146242	TPBG	Abemeciclib	38.202	1.02652	3.45892	0.236681	4.33715	1.44341e-05	0.000347602
ENSG00000171475	WIPF2	Abemeciclib	167.864	0.619736	3.45461	0.142973	4.33464	1.46e-05	0.000351064
ENSG00000281508	ENSG00000281508	Abemeciclib	385.58	1.42955	3.45096	0.329962	4.33245	1.47457e-05	0.00035403
ENSG00000275895	U2AF1L5	Abemeciclib	35.9501	-1.16541	3.45067	0.269042	-4.3317	1.4796e-05	0.000354268
ENSG00000180573	H2AC6	Abemeciclib	42.3777	0.93895	3.45067	0.216766	4.33164	1.48003e-05	0.000354268
ENSG00000269906	AL606834.1	Abemeciclib	15.5579	-1.53511	3.44879	0.354499	-4.33036	1.48868e-05	0.000355802
ENSG00000140323	DISP2	Abemeciclib	61.4722	0.847777	3.4477	0.195815	4.32947	1.49468e-05	0.000356697
ENSG00000111371	SLC38A1	Abemeciclib	120.547	0.63817	3.44607	0.147441	4.32831	1.50255e-05	0.000358037
ENSG00000112280	COL9A1	Abemeciclib	900.164	0.695026	3.44568	0.160596	4.32778	1.50619e-05	0.000358364
ENSG00000164463	CREBRF	Abemeciclib	85.5441	0.700195	3.44528	0.161811	4.32725	1.50983e-05	0.000358691
ENSG00000153317	ASAP1	Abemeciclib	514.506	-0.5347	3.44508	0.123578	-4.32682	1.51278e-05	0.000358855
ENSG00000127947	PTPN12	Abemeciclib	282.546	-0.548801	3.44361	0.126869	-4.32574	1.52019e-05	0.000360074
ENSG00000145864	GABRB2	Abemeciclib	688.608	0.513579	3.44049	0.118779	4.32383	1.53345e-05	0.000362672
ENSG00000175928	LRRN1	Abemeciclib	39.7348	1.16173	3.42594	0.269162	4.31611	1.58803e-05	0.000375022
[truncated: 664 more rows]
